# Supplementary material for: HyPRP1 performs a role in negatively regulating cotton resistance to V. dahliae via the thickening of cell walls and ROS accumulation
Source: BMC Plant Biol. 2018 Dec 7;18:339. doi: 10.1186/s12870-018-1565-1 (PMC6286592; doi:10.1186/s12870-018-1565-1)
Supplement: Supplementary file 4 — Data S1. DEGs in V12 (VIGS at 12 hpi) versus C12 (Control at 12 hpi) using Padj (adjusted P) value < 0.05 as criteria. (XLSX 106 kb) [file 12870_2018_1565_MOESM4_ESM.xlsx]

## Sheet: DEG
Cotton ID	log2FoldChange	Padj	Arabidopsis ID	ArabDesc
Gh_A11G0022	-2.4819	3.1893e-06	AT4G37110	Zinc-finger domain of monoamine-oxidase A repressor R1
Gh_A02G0063	-1.1143	0.036293	AT5G16990	Zinc-binding dehydrogenase family protein
Gh_D10G0944	1.9147	0.027977	AT1G24625	zinc finger protein 7
Gh_A07G0087	1.1616	0.0010053	AT4G29190	Zinc finger C-x8-C-x5-C-x3-H type family protein
Gh_A13G1728	1.9187	7.3287e-09	AT4G29190	Zinc finger C-x8-C-x5-C-x3-H type family protein
Gh_D07G0096	1.085	0.0025263	AT4G29190	Zinc finger C-x8-C-x5-C-x3-H type family protein
Gh_A09G1047	-1.129	0.0057838	AT3G51950	Zinc finger (CCCH-type) family protein / RNA recognition motif (RRM)-containing protein
Gh_D09G0321	-1.9807	0.0077973	AT3G27330	zinc finger (C3HC4-type RING finger) family protein
Gh_D01G0914	0.85397	0.027959	AT5G27280	Zim17-type zinc finger protein
Gh_A07G2347	-1.2788	0.0010399	AT5G21920	YGGT family protein
Gh_D07G0163	-1.3267	0.00018638	AT5G21920	YGGT family protein
Gh_A03G0438	1.0888	0.0031847	AT5G53550	YELLOW STRIPE like 3
Gh_D05G0486	-1.9864	0.00014158	AT2G25830	YebC-related
Gh_A05G2848	-1.7729	1.6953e-06	ATCG01130	Ycf1 protein
Gh_A13G2226	-2.6323	1.7751e-05	ATCG01130	Ycf1 protein
Gh_D11G3197	-1.8698	1.2542e-05	ATCG01130	Ycf1 protein
Gh_Sca006741G01	-1.6245	0.0059965	ATCG01130	Ycf1 protein
Gh_A11G0455	1.0837	0.025074	AT4G37800	xyloglucan endotransglucosylase/hydrolase 7
Gh_A02G1426	1.0514	0.0026916	AT5G65730	xyloglucan endotransglucosylase/hydrolase 6
Gh_A11G1910	1.7179	0.0045263	AT5G65730	xyloglucan endotransglucosylase/hydrolase 6
Gh_D03G0294	1.3393	0.0049521	AT5G65730	xyloglucan endotransglucosylase/hydrolase 6
Gh_D11G2065	1.3826	4.7849e-05	AT5G65730	xyloglucan endotransglucosylase/hydrolase 6
Gh_D02G1371	0.96782	0.021935	AT1G14720	xyloglucan endotransglucosylase/hydrolase 28
Gh_D05G1444	1.0522	0.022367	AT3G23730	xyloglucan endotransglucosylase/hydrolase 16
Gh_A10G0334	-2.9494	0.0013049	AT2G34190	Xanthine/uracil permease family protein
Gh_A07G0882	-1.7775	0.029184	AT5G59340	WUSCHEL related homeobox 2
Gh_D07G0951	-2.107	0.011901	AT5G59340	WUSCHEL related homeobox 2
Gh_A08G2417	-1.2292	0.034652	AT4G11070	WRKY family transcription factor
Gh_A12G2121	-1.5844	0.035388	AT4G23810	WRKY family transcription factor
Gh_D08G1232	-1.6727	0.010412	AT4G11070	WRKY family transcription factor
Gh_D12G2301	-1.8193	0.0025112	AT4G23810	WRKY family transcription factor
Gh_D04G0112	-1.5307	0.030402	AT3G56400	WRKY DNA-binding protein 70
Gh_D11G1011	-1.6746	0.033324	AT2G46400	WRKY DNA-binding protein 46
Gh_D06G2328	-1.6909	0.049755	AT1G13960	WRKY DNA-binding protein 4
Gh_D07G0317	-1.3007	0.045845	AT4G31800	WRKY DNA-binding protein 18
Gh_A10G0212	0.96529	0.040456	AT4G05070	Wound-responsive family protein
Gh_A08G1619	1.5149	0.005891	AT4G11660	winged-helix DNA-binding transcription factor family protein
Gh_D08G1932	1.8467	0.006715	AT4G11660	winged-helix DNA-binding transcription factor family protein
Gh_D11G1172	-3.668	0.0023293	AT2G30620	winged-helix DNA-binding transcription factor family protein
Gh_D12G2242	1.4815	0.00022283	AT4G11660	winged-helix DNA-binding transcription factor family protein
Gh_D08G2421	-1.0573	0.033749	AT1G71260	WHIRLY 2
Gh_D08G0231	0.88328	0.039287	AT4G30160	villin 4
Gh_D13G0215	-2.2114	0.027951	AT5G16290	VALINE-TOLERANT 1
Gh_A04G0954	1.9526	0.019595	AT1G21140	Vacuolar iron transporter (VIT) family protein
Gh_A05G2062	1.5204	0.0010244	AT3G43660	Vacuolar iron transporter (VIT) family protein
Gh_Sca005199G02	2.0044	0.00061431	AT3G43660	Vacuolar iron transporter (VIT) family protein
Gh_A06G1851	-1.7879	0.0016914	AT4G33400	Vacuolar import/degradation, Vid27-related protein
Gh_D06G0144	-1.7991	0.002752	AT4G33400	Vacuolar import/degradation, Vid27-related protein
Gh_D11G3163	-2.2023	0.0064629	AT2G42260	uv-b-insensitive 4
Gh_A09G0855	1.8203	0.015073	AT5G58770	Undecaprenyl pyrophosphate synthetase family protein
Gh_D09G0876	1.9049	0.022136	AT5G58770	Undecaprenyl pyrophosphate synthetase family protein
Gh_A08G2004	1.0753	0.0025724	AT1G65230	Uncharacterized conserved protein (DUF2358)
Gh_D08G0370	0.94512	0.014409	AT2G46220	Uncharacterized conserved protein (DUF2358)
Gh_A05G3996	0.95304	0.0085558	AT4G25830	Uncharacterised protein family (UPF0497)
Gh_D04G0117	-1.7614	0.023163	AT5G05240	Uncharacterised conserved protein (UCP030365)
Gh_A01G1073	-1.0906	0.0034716	AT5G65550	UDP-Glycosyltransferase superfamily protein
Gh_A01G1717	1.0488	0.0020391	AT3G11670	UDP-Glycosyltransferase superfamily protein
Gh_A08G0702	1.3521	0.0044964	AT5G12890	UDP-Glycosyltransferase superfamily protein
Gh_A09G2368	1.066	0.021575	AT1G32900	UDP-Glycosyltransferase superfamily protein
Gh_D01G1967	1.0392	0.018644	AT3G11670	UDP-Glycosyltransferase superfamily protein
Gh_D09G1782	1.2526	7.1853e-05	AT1G32900	UDP-Glycosyltransferase superfamily protein
Gh_D02G0079	1.1991	0.011434	AT2G43820	UDP-glucosyltransferase 74F2
Gh_D02G0080	1.653	3.4195e-07	AT2G43820	UDP-glucosyltransferase 74F2
Gh_D02G0081	1.2374	0.00020269	AT2G43820	UDP-glucosyltransferase 74F2
Gh_D02G0230	1.7995	0.04585	AT1G05530	UDP-glucosyl transferase 75B2
Gh_A12G0455	1.1842	0.026133	AT3G21780	UDP-glucosyl transferase 71B6
Gh_D07G0432	-1.2078	0.013138	AT4G25160	U-box domain-containing protein kinase family protein
Gh_A11G0272	-1.8488	0.0025828	AT5G46740	ubiquitin-specific protease 21
Gh_Sca004965G01	2.8002	7.1853e-05	AT1G70320	ubiquitin-protein ligase 2
Gh_Sca004965G02	2.0133	0.0076708	AT1G70320	ubiquitin-protein ligase 2
Gh_D07G1216	-2.2896	1.2959e-05	AT3G20060	ubiquitin-conjugating enzyme19
Gh_A11G1594	1.5183	0.010425	AT5G53300	ubiquitin-conjugating enzyme 10
Gh_D11G1752	1.3501	0.00028057	AT5G53300	ubiquitin-conjugating enzyme 10
Gh_A07G1270	-1.6738	0.00095606	AT4G01037	Ubiquitin carboxyl-terminal hydrolase family protein
Gh_D07G1381	-1.8935	0.0011059	AT4G01037	Ubiquitin carboxyl-terminal hydrolase family protein
Gh_A03G1375	-2.3537	7.6714e-10	AT5G36160	Tyrosine transaminase family protein
Gh_A02G0383	0.9888	0.036216	AT2G39840	type one serine/threonine protein phosphatase 4
Gh_D06G0787	-1.2975	0.011703	AT1G77550	tubulin-tyrosine ligases;tubulin-tyrosine ligases
Gh_A07G1961	-1.8718	6.956e-08	AT4G14960	Tubulin/FtsZ family protein
Gh_D01G2010	-0.89522	0.030605	AT2G36250	Tubulin/FtsZ family protein
Gh_D07G2178	-2.1898	2.0303e-08	AT4G14960	Tubulin/FtsZ family protein
Gh_A03G0396	-1.2902	0.00027803	AT5G23860	tubulin beta 8
Gh_D03G1145	-0.87541	0.032937	AT5G23860	tubulin beta 8
Gh_D09G1534	-1.5587	0.011022	AT5G23860	tubulin beta 8
Gh_Sca005103G03	-1.5702	0.003612	AT5G23860	tubulin beta 8
Gh_A11G2256	-4.7177	0.037783	AT1G50010	tubulin alpha-2 chain
Gh_D02G0869	0.9211	0.010555	AT1G50010	tubulin alpha-2 chain
Gh_D02G0505	-3.3466	0.002834	AT2G47900	tubby like protein 3
Gh_D13G0233	1.3496	0.0016451	AT5G19500	Tryptophan/tyrosine permease
Gh_A10G0593	-2.1983	0.0047844	AT3G16260	tRNAse Z4
Gh_D10G0640	-1.595	0.005563	AT3G16260	tRNAse Z4
Gh_A07G0089	-1.1417	0.015453	AT2G19870	tRNA/rRNA methyltransferase (SpoU) family protein
Gh_D07G0098	-0.99562	0.032163	AT2G19870	tRNA/rRNA methyltransferase (SpoU) family protein
Gh_D11G0754	-1.0654	0.010365	AT5G15390	tRNA/rRNA methyltransferase (SpoU) family protein
Gh_A06G1267	-3.393	0.02538	AT4G21220	Trimeric LpxA-like enzymes superfamily protein
Gh_A01G0656	-1.3182	6.5408e-05	AT5G55220	trigger factor type chaperone family protein
Gh_D01G0676	-1.2295	0.00022757	AT5G55220	trigger factor type chaperone family protein
Gh_A13G2307	-1.5156	0.024114	AT5G20590	TRICHOME BIREFRINGENCE-LIKE 5
Gh_A09G0707	-1.788	0.0072182	AT1G29050	TRICHOME BIREFRINGENCE-LIKE 38
Gh_A12G0999	1.3078	0.0051067	AT1G01430	TRICHOME BIREFRINGENCE-LIKE 25
Gh_D12G1118	1.1828	0.0081539	AT1G01430	TRICHOME BIREFRINGENCE-LIKE 25
Gh_D11G1708	0.86268	0.028878	AT5G15900	TRICHOME BIREFRINGENCE-LIKE 19
Gh_A10G1978	0.9194	0.012048	AT3G12560	TRF-like 9
Gh_D10G2284	1.0201	0.0037728	AT3G12560	TRF-like 9
Gh_A05G2531	-1.1854	0.0057827	AT2G39130	Transmembrane amino acid transporter family protein
Gh_A08G1083	-1.1017	0.0058884	AT1G02280	translocon at the outer envelope membrane of chloroplasts 33
Gh_D08G1364	-1.2165	0.0017995	AT1G02280	translocon at the outer envelope membrane of chloroplasts 33
Gh_A04G1413	-1.2907	0.031897	AT3G20000	translocase of the outer mitochondrial membrane 40
Gh_A12G2191	-1.1823	0.032108	AT1G61570	translocase of the inner mitochondrial membrane 13
Gh_D04G1074	-1.2513	0.043025	AT2G37020	Translin family protein
Gh_A01G0622	0.93703	0.010555	AT5G54940	Translation initiation factor SUI1 family protein
Gh_A10G1554	-1.5162	7.2312e-05	AT3G17170	Translation elongation factor EF1B/ribosomal protein S6 family protein
Gh_A11G0731	0.84702	0.030257	AT2G45290	Transketolase
Gh_A03G1152	1.1176	0.0053969	AT1G24530	Transducin/WD40 repeat-like superfamily protein
Gh_A04G1105	3.0411	7.6299e-05	AT2G26490	Transducin/WD40 repeat-like superfamily protein
Gh_D04G1713	1.6487	7.6854e-05	AT1G49450	Transducin/WD40 repeat-like superfamily protein
Gh_D09G0089	-1.2861	0.032616	AT5G15550	Transducin/WD40 repeat-like superfamily protein
Gh_A11G0093	-1.7863	0.0022564	AT4G33270	Transducin family protein / WD-40 repeat family protein
Gh_A11G0094	-1.9232	0.011584	AT4G33270	Transducin family protein / WD-40 repeat family protein
Gh_A12G0090	1.205	0.0097666	AT5G08560	transducin family protein / WD-40 repeat family protein
Gh_D03G0933	-2.2537	0.0011722	AT3G42660	transducin family protein / WD-40 repeat family protein
Gh_D11G0102	-2.6069	1.133e-08	AT4G33270	Transducin family protein / WD-40 repeat family protein
Gh_A05G3207	-2.024	0.044757	AT5G15510	TPX2 (targeting protein for Xklp2) protein family
Gh_A09G0098	-2.1792	0.0092425	AT3G01015	TPX2 (targeting protein for Xklp2) protein family
Gh_D04G0399	-2.0991	0.0023625	AT3G01015	TPX2 (targeting protein for Xklp2) protein family
Gh_D12G0812	-2.6221	0.0017539	AT3G01015	TPX2 (targeting protein for Xklp2) protein family
Gh_A10G1970	-1.6685	0.032604	AT3G23890	topoisomerase II
Gh_D10G2253	-1.8115	0.0010017	AT3G23890	topoisomerase II
Gh_A12G2717	-1.8948	0.0063277	AT5G52910	timeless family protein
Gh_D13G1799	-1.0214	0.045781	AT1G08630	threonine aldolase 1
Gh_D05G1251	1.0563	0.029966	AT1G65980	thioredoxin-dependent peroxidase 1
Gh_A10G1673	-2.3963	0.0013815	AT3G06730	Thioredoxin z
Gh_D10G1930	-2.4149	6.5638e-07	AT3G06730	Thioredoxin z
Gh_A05G3692	-1.1174	0.006171	AT1G76760	thioredoxin Y1
Gh_A05G0320	2.1073	0.0079978	AT4G33040	Thioredoxin superfamily protein
Gh_A05G2047	1.0221	0.0026406	AT4G03520	Thioredoxin superfamily protein
Gh_A09G1107	-1.1404	0.0022929	AT2G31840	Thioredoxin superfamily protein
Gh_A11G1072	1.4971	8.0077e-06	AT2G30540	Thioredoxin superfamily protein
Gh_A12G0064	1.0842	0.03541	AT2G30540	Thioredoxin superfamily protein
Gh_D05G0426	1.1171	0.012918	AT4G33040	Thioredoxin superfamily protein
Gh_D05G2291	0.96122	0.0058703	AT4G03520	Thioredoxin superfamily protein
Gh_D08G2582	1.5176	0.0029746	AT4G33040	Thioredoxin superfamily protein
Gh_D09G1113	-1.432	8.2859e-05	AT2G31840	Thioredoxin superfamily protein
Gh_D11G1225	1.4097	2.147e-05	AT2G30540	Thioredoxin superfamily protein
Gh_A01G0925	0.93891	0.0080796	AT3G51030	thioredoxin H-type 1
Gh_D12G1273	-0.85546	0.036125	AT2G47470	thioredoxin family protein
Gh_A01G0581	-1.8052	0.0045878	AT5G54770	thiazole biosynthetic enzyme, chloroplast (ARA6) (THI1) (THI4)
Gh_A06G1269	-3.0834	0.0022381	AT5G54770	thiazole biosynthetic enzyme, chloroplast (ARA6) (THI1) (THI4)
Gh_D06G1593	-3.3688	3.289e-05	AT5G54770	thiazole biosynthetic enzyme, chloroplast (ARA6) (THI1) (THI4)
Gh_D03G1125	-1.395	0.0061396	AT2G29630	thiaminC
Gh_A05G0493	-1.6232	0.00011708	AT1G63630	Tetratricopeptide repeat (TPR)-like superfamily protein
Gh_A05G1153	-0.86445	0.046442	AT3G14110	Tetratricopeptide repeat (TPR)-like superfamily protein
Gh_A06G0474	1.1646	0.010171	AT1G04530	Tetratricopeptide repeat (TPR)-like superfamily protein
Gh_A07G1868	1.0758	0.026572	AT1G04530	Tetratricopeptide repeat (TPR)-like superfamily protein
Gh_A08G0525	-1.2582	0.00069979	AT1G02150	Tetratricopeptide repeat (TPR)-like superfamily protein
Gh_A11G1258	1.1631	0.0027378	AT5G48850	Tetratricopeptide repeat (TPR)-like superfamily protein
Gh_A11G1600	-2.0528	0.0011059	AT3G51280	Tetratricopeptide repeat (TPR)-like superfamily protein
Gh_D05G1330	-1.1474	0.0025968	AT3G14110	Tetratricopeptide repeat (TPR)-like superfamily protein
Gh_D08G0619	-1.5625	0.0010244	AT1G02150	Tetratricopeptide repeat (TPR)-like superfamily protein
Gh_D10G0292	-1.4477	0.016546	AT4G18570	Tetratricopeptide repeat (TPR)-like superfamily protein
Gh_D10G0430	-0.83798	0.046948	AT3G06920	Tetratricopeptide repeat (TPR)-like superfamily protein
Gh_D11G1757	-2.4161	0.00093782	AT3G51280	Tetratricopeptide repeat (TPR)-like superfamily protein
Gh_D11G1758	-2.1042	0.0031929	AT3G51280	Tetratricopeptide repeat (TPR)-like superfamily protein
Gh_D11G2251	-1.0789	0.014206	AT4G39470	Tetratricopeptide repeat (TPR)-like superfamily protein
Gh_A09G0986	1.3215	0.0083135	AT3G45600	tetraspanin3
Gh_D09G1006	0.98084	0.0088	AT3G45600	tetraspanin3
Gh_D07G0108	1.1791	0.042129	AT2G19580	tetraspanin2
Gh_A11G2300	-1.7508	0.0087477	AT3G04850	Tesmin/TSO1-like CXC domain-containing protein
Gh_A13G0857	-2.1898	0.019514	AT3G04850	Tesmin/TSO1-like CXC domain-containing protein
Gh_D13G1101	-3.033	0.00010438	AT3G22780	Tesmin/TSO1-like CXC domain-containing protein
Gh_A13G1806	-1.5702	0.030273	AT4G14770	TESMIN/TSO1-like CXC 2
Gh_D13G2173	-1.6768	0.016907	AT4G14770	TESMIN/TSO1-like CXC 2
Gh_D01G1963	-3.1796	0.01071	AT5G23960	terpene synthase 21
Gh_A07G0202	0.90497	0.010771	AT5G58070	temperature-induced lipocalin
Gh_A13G1896	0.95017	0.015385	AT5G19400	Telomerase activating protein Est1
Gh_A13G2279	-1.7034	0.00044618	AT1G26230	TCP-1/cpn60 chaperonin family protein
Gh_D13G1017	-2.6018	4.5888e-10	AT1G26230	TCP-1/cpn60 chaperonin family protein
Gh_A03G1464	1.1753	0.0024984	AT5G23280	TCP family transcription factor
Gh_A11G0759	1.2128	0.0076907	AT2G45680	TCP family transcription factor
Gh_A13G0528	0.86753	0.039812	AT5G23280	TCP family transcription factor
Gh_D02G1925	1.0504	0.01769	AT5G23280	TCP family transcription factor
Gh_D08G1913	1.1519	0.040456	AT5G51910	TCP family transcription factor
Gh_D13G0602	0.93908	0.026857	AT5G23280	TCP family transcription factor
Gh_A13G1377	1.568	0.0048958	AT5G17570	TatD related DNase
Gh_A01G0133	-1.9684	0.0038004	AT1G03780	targeting protein for XKLP2
Gh_D08G2267	1.3113	0.0051127	AT1G79590	syntaxin of plants 52
Gh_A02G1352	0.9749	0.027533	AT5G16830	syntaxin of plants 21
Gh_D03G0492	0.91113	0.017696	AT5G16830	syntaxin of plants 21
Gh_A13G0831	-1.726	0.0062658	AT1G08560	syntaxin of plants 111
Gh_A13G1435	-1.9487	1.0948e-05	AT1G08560	syntaxin of plants 111
Gh_D13G1077	-2.2406	0.0010117	AT1G08560	syntaxin of plants 111
Gh_D13G1762	-2.0141	0.00022757	AT1G08560	syntaxin of plants 111
Gh_A01G1160	1.1581	0.0008897	AT2G36630	Sulfite exporter TauE/SafE family protein
Gh_A11G1706	1.1795	0.006715	AT2G25737	Sulfite exporter TauE/SafE family protein
Gh_A10G0694	1.0408	0.0036534	AT1G80310	sulfate transmembrane transporters
Gh_D10G0190	-1.5222	0.011113	AT1G11260	sugar transporter 1
Gh_A05G2107	1.7511	2.1666e-06	AT4G10120	Sucrose-phosphate synthase family protein
Gh_D05G2362	1.5979	4.975e-06	AT4G10120	Sucrose-phosphate synthase family protein
Gh_D05G2497	1.196	0.039059	AT5G67090	Subtilisin-like serine endopeptidase family protein
Gh_D06G2361	-1.5212	0.027347	AT5G59100	Subtilisin-like serine endopeptidase family protein
Gh_A05G1808	1.1122	0.01087	AT5G67360	Subtilase family protein
Gh_D05G2004	1.3256	0.0051025	AT5G67360	Subtilase family protein
Gh_A03G0513	-1.2225	0.049495	AT5G62410	structural maintenance of chromosomes 2
Gh_D03G1013	-1.8078	0.0014763	AT5G62410	structural maintenance of chromosomes 2
Gh_A09G0152	-1.7043	0.0031983	AT5G48600	structural maintenance of chromosome 3
Gh_D09G0142	-2.441	1.1187e-06	AT5G48600	structural maintenance of chromosome 3
Gh_D06G0145	-1.6979	0.011976	AT5G42890	sterol carrier protein 2
Gh_A05G1971	0.96887	0.0089932	AT1G77990	STAS domain / Sulfate transporter family
Gh_D05G2200	1.0867	0.0014763	AT1G77990	STAS domain / Sulfate transporter family
Gh_D01G0457	1.3433	0.0014763	AT3G15270	squamosa promoter binding protein-like 5
Gh_A03G0870	1.3137	3.7291e-05	AT1G14290	sphingoid base hydroxylase 2
Gh_A03G0871	1.864	3.9943e-10	AT1G14290	sphingoid base hydroxylase 2
Gh_D02G1253	0.96529	0.0061707	AT1G14290	sphingoid base hydroxylase 2
Gh_D02G1254	1.8565	2.0285e-10	AT1G14290	sphingoid base hydroxylase 2
Gh_D10G0852	1.2379	0.030402	AT5G62740	SPFH/Band 7/PHB domain-containing membrane-associated protein family
Gh_A03G0193	0.8907	0.042877	AT2G30360	SOS3-interacting protein 4
Gh_D03G1388	0.95812	0.019131	AT2G30360	SOS3-interacting protein 4
Gh_A06G0873	1.0637	0.0014763	AT4G30960	SOS3-interacting protein 3
Gh_A13G1623	-1.0545	0.0038785	AT4G30960	SOS3-interacting protein 3
Gh_D06G1020	1.4027	6.9679e-06	AT4G30960	SOS3-interacting protein 3
Gh_D06G1928	1.807	0.0081539	AT5G58380	SOS3-interacting protein 1
Gh_D13G1603	0.79499	0.042436	AT1G17050	solanesyl diphosphate synthase 2
Gh_A13G1301	0.86646	0.020374	AT1G78510	solanesyl diphosphate synthase 1
Gh_D02G0504	-2.0867	5.1999e-05	AT3G05030	sodium hydrogen exchanger 2
Gh_A10G0044	-1.545	0.0034812	AT5G44560	SNF7 family protein
Gh_D10G0047	-2.1334	7.4264e-05	AT5G44560	SNF7 family protein
Gh_A06G1309	-1.3884	0.046854	AT4G22010	SKU5 similar 4
Gh_D06G1637	-1.8953	0.0019284	AT4G22010	SKU5 similar 4
Gh_D12G0325	-4.8129	0.026489	AT1G20140	SKP1-like 4
Gh_D09G0414	-2.0544	0.0068137	AT3G48900	single-stranded DNA endonuclease family protein
Gh_D11G0096	-2.045	0.0050082	AT4G33410	SIGNAL PEPTIDE PEPTIDASE-LIKE 1
Gh_A07G1096	-1.8867	1.3379e-05	AT2G03120	signal peptide peptidase
Gh_D05G0723	-1.0206	0.028819	AT2G03120	signal peptide peptidase
Gh_A10G2343	-1.8072	0.0032441	AT3G56710	sigma factor binding protein 1
Gh_A05G0929	-1.7162	0.044524	AT5G04320	Shugoshin C terminus
Gh_D05G1013	-1.6902	0.0075571	AT5G04320	Shugoshin C terminus
Gh_D13G0794	-2.2614	0.002752	AT1G26760	SET domain protein 35
Gh_A05G0057	1.1036	0.010771	AT5G11090	serine-rich protein-related
Gh_A07G0058	1.4307	3.4628e-05	AT5G55980	serine-rich protein-related
Gh_D05G0114	1.1699	0.0028961	AT5G25280	serine-rich protein-related
Gh_D07G0052	1.131	0.0016304	AT5G55980	serine-rich protein-related
Gh_A02G0045	1.3862	0.0076907	AT5G01820	serine/threonine protein kinase 1
Gh_A06G0791	-1.1506	0.011547	AT4G32520	serine hydroxymethyltransferase 3
Gh_D05G1918	0.90682	0.01431	AT3G63470	serine carboxypeptidase-like 40
Gh_Sca004838G02	1.0112	0.014414	AT3G63470	serine carboxypeptidase-like 40
Gh_A13G0224	-1.2488	0.021156	AT3G07990	serine carboxypeptidase-like 27
Gh_D13G0238	-1.6514	2.0897e-05	AT3G07990	serine carboxypeptidase-like 27
Gh_A08G0378	-1.778	0.022042	AT4G02380	senescence-associated gene 21
Gh_D08G0810	-1.4838	0.007505	AT4G02380	senescence-associated gene 21
Gh_A10G2166	0.98305	0.037723	AT3G10985	senescence associated gene 20
Gh_A02G0901	-1.767	0.025865	AT1G30690	Sec14p-like phosphatidylinositol transfer family protein
Gh_D02G1065	-2.2255	0.00026087	AT1G30690	Sec14p-like phosphatidylinositol transfer family protein
Gh_A11G2960	0.96526	0.011683	AT5G52510	SCARECROW-like 8
Gh_D11G0108	1.0774	0.0027378	AT5G52510	SCARECROW-like 8
Gh_D10G2285	0.98039	0.028031	AT1G07530	SCARECROW-like 14
Gh_A03G0035	1.183	0.00095857	AT1G32740	SBP (S-ribonuclease binding protein) family protein
Gh_A03G1838	1.184	0.042357	AT1G29500	SAUR-like auxin-responsive protein family
Gh_D02G2203	1.0589	0.026499	AT4G38840	SAUR-like auxin-responsive protein family
Gh_D02G2204	0.97855	0.025321	AT4G38840	SAUR-like auxin-responsive protein family
Gh_D09G0057	1.2585	0.023488	AT5G53590	SAUR-like auxin-responsive protein family
Gh_A05G3986	1.906	0.020561	AT3G02470	S-adenosylmethionine decarboxylase
Gh_D05G0068	1.4847	0.00017572	AT3G02470	S-adenosylmethionine decarboxylase
Gh_A01G0732	-1.2562	0.020589	AT4G26600	S-adenosyl-L-methionine-dependent methyltransferases superfamily protein
Gh_A03G0803	1.534	0.00046647	AT3G18000	S-adenosyl-L-methionine-dependent methyltransferases superfamily protein
Gh_D02G1225	1.4375	0.0063614	AT3G18000	S-adenosyl-L-methionine-dependent methyltransferases superfamily protein
Gh_D03G0368	-0.96789	0.035388	AT2G22400	S-adenosyl-L-methionine-dependent methyltransferases superfamily protein
Gh_D11G3490	-1.9575	0.010694	AT1G66680	S-adenosyl-L-methionine-dependent methyltransferases superfamily protein
Gh_D13G1373	-2.2521	0.0078891	AT4G26600	S-adenosyl-L-methionine-dependent methyltransferases superfamily protein
Gh_D06G1799	1.1829	0.043406	AT2G39730	rubisco activase
Gh_D02G1521	0.84746	0.029443	AT1G67360	Rubber elongation factor protein (REF)
Gh_D03G0910	-2.4926	6.8026e-05	AT5G08020	RPA70-kDa subunit B
Gh_A01G1361	-1.0188	0.0033752	AT2G16600	rotamase CYP 3
Gh_A04G1047	0.80764	0.036633	AT2G16600	rotamase CYP 3
Gh_D04G1621	1.1143	0.0010071	AT2G16600	rotamase CYP 3
Gh_A13G0846	-1.9872	0.00024376	AT3G56070	rotamase cyclophilin 2
Gh_A09G0985	-1.1452	0.034938	AT5G60210	ROP interactive partner 5
Gh_A10G2036	-1.6553	0.0088139	AT5G05940	ROP guanine nucleotide exchange factor 5
Gh_A07G1904	-2.2945	0.0019052	AT3G54650	RNI-like superfamily protein
Gh_D07G2126	-2.8631	0.049707	AT3G54650	RNI-like superfamily protein
Gh_D07G2127	-2.2194	0.015702	AT3G54650	RNI-like superfamily protein
Gh_A09G1388	-1.157	0.043803	AT2G36990	RNApolymerase sigma-subunit F
Gh_A07G0459	-2.6854	0.00047273	AT5G63420	RNA-metabolising metallo-beta-lactamase family protein
Gh_D07G0523	-2.7957	0.010555	AT5G63420	RNA-metabolising metallo-beta-lactamase family protein
Gh_A05G2128	-1.5622	0.010312	AT3G52150	RNA-binding (RRM/RBD/RNP motifs) family protein
Gh_A12G0133	-1.1589	0.0081523	AT5G65260	RNA-binding (RRM/RBD/RNP motifs) family protein
Gh_A13G1961	1.068	0.040613	AT1G07350	RNA-binding (RRM/RBD/RNP motifs) family protein
Gh_D01G1120	-1.2609	0.0010071	AT4G09040	RNA-binding (RRM/RBD/RNP motifs) family protein
Gh_D12G0147	-1.0765	0.020954	AT5G65260	RNA-binding (RRM/RBD/RNP motifs) family protein
Gh_D13G2357	1.0366	0.0070089	AT1G07350	RNA-binding (RRM/RBD/RNP motifs) family protein
Gh_A12G2092	-1.1482	0.026982	ATCG00740	RNA polymerase subunit alpha
Gh_A10G0559	-1.8928	2.0897e-05	AT3G21300	RNA methyltransferase family protein
Gh_D10G0599	-1.9793	3.5183e-05	AT3G21300	RNA methyltransferase family protein
Gh_D09G0973	-1.3438	0.01456	AT5G22100	RNA cyclase family protein
Gh_A09G2226	1.226	0.00016001	AT5G43850	RmlC-like cupins superfamily protein
Gh_A09G2443	-1.1046	0.031359	AT3G10080	RmlC-like cupins superfamily protein
Gh_D09G2119	0.90086	0.017428	AT5G43850	RmlC-like cupins superfamily protein
Gh_A07G1996	1.4616	0.019131	AT5G40140	RING/U-box superfamily protein with ARM repeat domain
Gh_A03G1235	-1.6299	0.00043427	AT5G40250	RING/U-box superfamily protein
Gh_A06G0958	0.84882	0.038604	AT5G24870	RING/U-box superfamily protein
Gh_A06G1579	0.86673	0.049882	AT3G10910	RING/U-box superfamily protein
Gh_A08G0287	1.0253	0.010555	AT4G33565	RING/U-box superfamily protein
Gh_A09G1680	1.058	0.014084	AT5G47610	RING/U-box superfamily protein
Gh_D04G1127	1.3485	0.0081409	AT5G02750	RING/U-box superfamily protein
Gh_D06G1933	0.98028	0.013589	AT3G10910	RING/U-box superfamily protein
Gh_D07G2037	1.0392	0.021884	AT3G07120	RING/U-box superfamily protein
Gh_D08G0380	1.0563	0.0074009	AT4G33565	RING/U-box superfamily protein
Gh_D11G0166	1.4471	0.00067582	AT5G47610	RING/U-box superfamily protein
Gh_A05G2147	1.0639	0.0021651	AT1G71500	Rieske (2Fe-2S) domain-containing protein
Gh_D05G2401	1.0198	0.00683	AT1G71500	Rieske (2Fe-2S) domain-containing protein
Gh_D11G1671	0.83071	0.029267	AT5G38430	Ribulose bisphosphate carboxylase (small chain) family protein
Gh_D13G2505	-1.2382	0.0083077	AT4G34730	ribosome-binding factor A family protein
Gh_A01G2140	-1.8228	0.034804	AT3G01800	Ribosome recycling factor
Gh_Sca004717G14	-1.2269	0.012848	AT3G15460	Ribosomal RNA processing Brix domain protein
Gh_D13G2390	-0.85193	0.048252	AT5G59850	Ribosomal protein S8 family protein
Gh_A09G1208	-1.4913	0.019273	AT3G49080	Ribosomal protein S5 domain 2-like superfamily protein
Gh_A13G2243	-1.1073	0.019274	AT5G02740	Ribosomal protein S24e family protein
Gh_D09G2086	-1.2849	0.048403	AT5G28060	Ribosomal protein S24e family protein
Gh_D10G1507	-0.97576	0.016386	AT5G09500	Ribosomal protein S19 family protein
Gh_D11G1667	-1.2536	0.017043	AT5G15760	Ribosomal protein PSRP-3/Ycf65
Gh_A03G0647	-1.1299	0.042337	AT5G08180	Ribosomal protein L7Ae/L30e/S12e/Gadd45 family protein
Gh_D11G0572	-0.9148	0.034068	AT1G36240	Ribosomal protein L7Ae/L30e/S12e/Gadd45 family protein
Gh_A10G1295	-0.83538	0.045747	AT3G25520	ribosomal protein L5
Gh_D03G1648	-2.1407	0.021679	AT4G23620	Ribosomal protein L25/Gln-tRNA synthetase, anti-codon-binding domain
Gh_A07G0867	-0.96369	0.040979	AT2G39460	ribosomal protein L23AA
Gh_D09G0050	-1.0224	0.03832	AT3G58660	Ribosomal protein L1p/L10e family
Gh_A02G0414	-0.96849	0.017911	AT1G04480	Ribosomal protein L14p/L23e family protein
Gh_D02G0467	-0.905	0.039635	AT1G04480	Ribosomal protein L14p/L23e family protein
Gh_D12G1506	1.0143	0.009096	AT2G01290	ribose-5-phosphate isomerase 2
Gh_A11G1209	-1.0386	0.020006	AT4G21150	ribophorin II (RPN2) family protein
Gh_D11G3510	-0.93242	0.047017	AT4G21150	ribophorin II (RPN2) family protein
Gh_A02G1313	-1.946	2.7534e-05	AT2G21790	ribonucleotide reductase 1
Gh_A11G3163	-1.1862	0.0075571	AT2G21790	ribonucleotide reductase 1
Gh_D03G0451	-2.1332	6.1547e-05	AT2G21790	ribonucleotide reductase 1
Gh_A10G0527	-1.6879	0.0072955	AT1G55140	Ribonuclease III family protein
Gh_D10G0568	-1.7595	0.0011202	AT1G55140	Ribonuclease III family protein
Gh_D05G0243	-2.583	0.0020987	AT4G28950	RHO-related protein from plants 9
Gh_A08G0520	1.6736	0.0020391	AT3G51300	RHO-related protein from plants 1
Gh_A07G1100	-1.1529	0.0091945	AT5G19370	rhodanese-like domain-containing protein / PPIC-type PPIASE domain-containing protein
Gh_A08G0443	-0.94357	0.0443	AT3G25480	Rhodanese/Cell cycle control phosphatase superfamily protein
Gh_A06G1163	1.1128	0.0044368	AT4G18740	Rho termination factor
Gh_D07G0063	1.0926	0.040226	AT3G24620	RHO guanyl-nucleotide exchange factor 8
Gh_D04G1211	1.1773	0.0035581	AT5G02010	RHO guanyl-nucleotide exchange factor 7
Gh_D08G1632	-0.88801	0.026572	AT1G31650	RHO guanyl-nucleotide exchange factor 14
Gh_D01G1089	-1.8122	0.011109	AT1G09890	Rhamnogalacturonate lyase family protein
Gh_A05G2431	-1.7803	0.0094758	AT3G12280	retinoblastoma-related 1
Gh_D05G2695	-2.0757	7.1959e-05	AT3G12280	retinoblastoma-related 1
Gh_A03G1373	-2.1063	6.4336e-06	AT2G20590	Reticulon family protein
Gh_D02G1814	-2.1796	0.00020087	AT2G20590	Reticulon family protein
Gh_D08G1146	0.77527	0.047464	AT5G24655	response to low sulfur 4
Gh_D04G1933	1.4931	0.028196	AT2G41310	response regulator 3
Gh_A13G1572	-1.8066	0.019959	AT2G24490	replicon protein A2
Gh_D01G1582	-2.9894	0.001015	AT1G67590	Remorin family protein
Gh_D11G3141	1.1772	0.0029915	AT2G41870	Remorin family protein
Gh_A03G1349	-1.338	0.045047	AT5G13330	related to AP2 6l
Gh_D02G1788	-1.917	0.0010807	AT5G13330	related to AP2 6l
Gh_A10G0496	0.83943	0.036216	AT1G54130	RELA/SPOT homolog 3
Gh_A11G1574	-1.9823	6.4389e-07	AT4G35730	Regulator of Vps4 activity in the MVB pathway protein
Gh_D11G1730	-2.1686	8.6275e-07	AT4G35730	Regulator of Vps4 activity in the MVB pathway protein
Gh_A11G1567	1.3195	0.034938	AT1G65920	Regulator of chromosome condensation (RCC1) family with FYVE zinc finger domain
Gh_D10G0567	-1.1342	0.023093	AT3G22060	Receptor-like protein kinase-related family protein
Gh_D13G0589	-1.5424	0.0076984	AT2G15080	receptor like protein 19
Gh_A04G0939	-1.9266	0.0066381	AT1G74190	receptor like protein 15
Gh_A06G1547	-1.055	0.0051067	AT2G31890	RAP
Gh_A06G0488	1.4678	0.011434	AT2G26695	Ran BP2/NZF zinc finger-like superfamily protein
Gh_A02G0477	0.83311	0.033841	AT4G15800	ralf-like 33
Gh_A05G3108	1.3033	0.013617	AT5G40390	Raffinose synthase family protein
Gh_D04G0532	1.0565	0.028985	AT5G40390	Raffinose synthase family protein
Gh_A05G2089	-0.97613	0.037829	AT5G40840	Rad21/Rec8-like family protein
Gh_D02G0204	1.06	0.010555	AT2G31680	RAB GTPase homolog A5D
Gh_A11G0900	0.89677	0.025861	AT1G01200	RAB GTPase homolog A3
Gh_A10G0167	0.91522	0.028001	AT4G27270	Quinone reductase family protein
Gh_A10G0948	1.9463	0.0037542	AT4G15530	pyruvate orthophosphate dikinase
Gh_A01G1500	-2.1084	0.033516	AT5G09650	pyrophosphorylase 6
Gh_A08G2528	0.91053	0.016591	AT5G12200	pyrimidine 2
Gh_A10G2258	1.0375	0.03531	AT3G16050	pyridoxine biosynthesis 1.2
Gh_D10G0579	1.5166	6.6238e-07	AT1G17710	Pyridoxal phosphate phosphatase-related protein
Gh_A07G1884	0.86769	0.021233	AT3G01120	Pyridoxal phosphate (PLP)-dependent transferases superfamily protein
Gh_A09G2259	-1	0.010555	AT1G77670	Pyridoxal phosphate (PLP)-dependent transferases superfamily protein
Gh_D11G1602	-1.0345	0.0049557	AT3G22200	Pyridoxal phosphate (PLP)-dependent transferases superfamily protein
Gh_D09G2490	-1.9912	5.882e-05	AT5G63140	purple acid phosphatase 29
Gh_A06G1838	0.78924	0.043327	AT2G16430	purple acid phosphatase 10
Gh_A05G1438	-1.5013	0.00052295	AT4G21770	Pseudouridine synthase family protein
Gh_D05G1611	-1.463	0.013789	AT4G21770	Pseudouridine synthase family protein
Gh_A11G0142	-1.5289	0.00010414	AT5G24470	pseudo-response regulator 5
Gh_D11G0156	-1.9617	8.4732e-05	AT5G24470	pseudo-response regulator 5
Gh_Sca013634G01	-1.5812	0.011703	AT5G24470	pseudo-response regulator 5
Gh_A10G0975	0.89977	0.048497	AT2G05620	proton gradient regulation 5
Gh_A11G0127	-1.2284	0.011703	AT4G31850	proton gradient regulation 3
Gh_D04G0314	-1.574	6.2072e-05	AT4G31850	proton gradient regulation 3
Gh_D06G1998	-1.5075	0.048495	AT4G31850	proton gradient regulation 3
Gh_D06G2238	-1.5926	1.3717e-06	AT4G31850	proton gradient regulation 3
Gh_D11G0313	0.84081	0.046507	AT4G31850	proton gradient regulation 3
Gh_Sca004934G02	-1.4789	0.017643	AT4G31850	proton gradient regulation 3
Gh_A05G3343	-1.4993	0.037339	AT1G11300	protein serine/threonine kinases;protein kinases;ATP binding;sugar binding;kinases;carbohydrate binding
Gh_A06G1271	-1.1567	0.042299	AT1G11300	protein serine/threonine kinases;protein kinases;ATP binding;sugar binding;kinases;carbohydrate binding
Gh_A13G1628	-2.2234	0.049827	AT1G11300	protein serine/threonine kinases;protein kinases;ATP binding;sugar binding;kinases;carbohydrate binding
Gh_D05G2756	-1.2399	0.037339	AT1G11300	protein serine/threonine kinases;protein kinases;ATP binding;sugar binding;kinases;carbohydrate binding
Gh_D06G1590	-1.2619	0.0037067	AT1G11300	protein serine/threonine kinases;protein kinases;ATP binding;sugar binding;kinases;carbohydrate binding
Gh_D09G0666	-1.2376	0.020166	AT1G11300	protein serine/threonine kinases;protein kinases;ATP binding;sugar binding;kinases;carbohydrate binding
Gh_D09G0677	-2.5639	0.005767	AT1G11300	protein serine/threonine kinases;protein kinases;ATP binding;sugar binding;kinases;carbohydrate binding
Gh_D11G1622	-1.5083	0.031069	AT1G11300	protein serine/threonine kinases;protein kinases;ATP binding;sugar binding;kinases;carbohydrate binding
Gh_A05G3030	1.0865	0.0023376	AT3G11410	protein phosphatase 2CA
Gh_D04G0612	1.5208	2.2355e-06	AT3G11410	protein phosphatase 2CA
Gh_D10G2305	0.91471	0.040613	AT3G11410	protein phosphatase 2CA
Gh_A02G0495	1.3392	2.5672e-05	AT3G05640	Protein phosphatase 2C family protein
Gh_D02G0555	1.151	0.00058747	AT3G05640	Protein phosphatase 2C family protein
Gh_A02G1106	1.5652	7.5642e-06	AT5G25460	Protein of unknown function, DUF642
Gh_D03G1761	0.90937	0.012854	AT5G25460	Protein of unknown function, DUF642
Gh_D06G2006	1.5294	0.0052316	AT5G25460	Protein of unknown function, DUF642
Gh_A05G1722	1.0557	0.025111	AT5G42680	Protein of unknown function, DUF617
Gh_A09G0666	1.5198	2.1277e-05	AT1G11700	Protein of unknown function, DUF584
Gh_A10G0125	1.3166	0.033102	AT1G11700	Protein of unknown function, DUF584
Gh_D10G0132	1.1378	0.011727	AT1G11700	Protein of unknown function, DUF584
Gh_A01G1522	-2.7484	0.00051083	AT5G66600	Protein of unknown function, DUF547
Gh_D08G1824	-2.6183	0.0030928	AT5G47380	Protein of unknown function, DUF547
Gh_D08G2208	1.2687	0.0011893	AT4G02370	Protein of unknown function, DUF538
Gh_A09G2500	-0.95341	0.019466	AT5G52540	Protein of unknown function (DUF819)
Gh_D13G2005	-1.7435	0.034864	AT2G25800	Protein of unknown function (DUF810)
Gh_D04G0210	0.85355	0.035291	AT4G18530	Protein of unknown function (DUF707)
Gh_A05G3886	0.96771	0.010555	AT3G23290	Protein of unknown function (DUF640)
Gh_D05G1062	1.0358	0.045047	AT3G23290	Protein of unknown function (DUF640)
Gh_A01G0863	-2.1224	0.0057827	AT4G35240	Protein of unknown function (DUF630 and DUF632)
Gh_D10G2303	1.0995	0.020761	AT3G11420	Protein of unknown function (DUF604)
Gh_D06G0812	0.87261	0.02049	AT5G20700	Protein of unknown function (DUF581)
Gh_A09G1933	0.88098	0.048359	AT3G22970	Protein of unknown function (DUF506)
Gh_A10G1968	1.01	0.031477	AT2G39650	Protein of unknown function (DUF506)
Gh_A03G1486	-1.1389	0.048252	AT5G08400	Protein of unknown function (DUF3531)
Gh_A08G2181	-1.7622	0.012298	AT4G29400	Protein of unknown function (DUF3531)
Gh_A02G0653	1.1052	0.0076984	AT4G09890	Protein of unknown function (DUF3511)
Gh_A05G0314	1.108	0.021767	AT5G11970	Protein of unknown function (DUF3511)
Gh_A12G0334	1.0158	0.012486	AT2G20920	Protein of unknown function (DUF3353)
Gh_D12G0331	0.89382	0.033524	AT2G20920	Protein of unknown function (DUF3353)
Gh_A06G1855	-0.91073	0.027752	AT1G45230	Protein of unknown function (DUF3223)
Gh_D06G0149	-1.0579	0.0061213	AT1G45230	Protein of unknown function (DUF3223)
Gh_A05G0637	1.2496	0.0058095	AT5G22090	Protein of unknown function (DUF3049)
Gh_A07G1036	0.97001	0.030941	AT5G22090	Protein of unknown function (DUF3049)
Gh_D05G0786	1.2313	0.0012858	AT5G22090	Protein of unknown function (DUF3049)
Gh_D07G1116	1.6315	0.00051083	AT5G22090	Protein of unknown function (DUF3049)
Gh_D13G1942	-1.2141	0.018062	AT3G19810	Protein of unknown function (DUF177)
Gh_A02G1147	1.1672	0.0022381	AT1G79770	Protein of unknown function (DUF1677)
Gh_A10G0589	1.1352	0.0054813	AT5G25840	Protein of unknown function (DUF1677)
Gh_A10G2237	1.0537	0.0039673	AT1G72510	Protein of unknown function (DUF1677)
Gh_D03G0571	1.0059	0.0070865	AT1G79770	Protein of unknown function (DUF1677)
Gh_D07G2246	1.3839	0.018549	AT3G27880	Protein of unknown function (DUF1645)
Gh_D07G1229	-2.6466	4.8143e-12	AT2G27315	Protein of unknown function (DUF1278)
Gh_D05G0437	1.213	0.049478	AT5G11840	Protein of unknown function (DUF1230)
Gh_A12G0990	-1.4595	0.042471	AT4G01140	Protein of unknown function (DUF1191)
Gh_A11G3221	1.1807	0.0011966	AT5G17640	Protein of unknown function (DUF1005)
Gh_A09G2119	-1.6007	0.0010982	AT3G26700	Protein kinase superfamily protein
Gh_D10G0523	-1.8258	0.035427	AT1G72540	Protein kinase superfamily protein
Gh_D13G1859	-2.3503	6.5363e-05	AT1G54820	Protein kinase superfamily protein
Gh_A10G2139	-1.8588	0.00010939	AT1G35710	Protein kinase family protein with leucine-rich repeat domain
Gh_D05G3622	-2.103	0.0016083	AT5G25930	Protein kinase family protein with leucine-rich repeat domain
Gh_D09G0159	-2.3828	0.021274	AT1G35710	Protein kinase family protein with leucine-rich repeat domain
Gh_A02G0451	-1.8256	0.0080834	AT5G18700	Protein kinase family protein with ARM repeat domain
Gh_A05G3551	-1.6962	0.015488	AT1G50240	Protein kinase family protein with ARM repeat domain
Gh_A10G2283	-1.7731	0.042259	AT5G18700	Protein kinase family protein with ARM repeat domain
Gh_D02G0503	-1.6645	0.049513	AT5G18700	Protein kinase family protein with ARM repeat domain
Gh_D04G0055	-1.7505	0.0052094	AT1G50240	Protein kinase family protein with ARM repeat domain
Gh_D10G1404	0.953	0.016932	AT2G32800	protein kinase family protein
Gh_D11G2461	1.3952	0.034637	AT5G02070	Protein kinase family protein
Gh_A05G0798	-1.731	0.00053778	AT5G59500	protein C-terminal S-isoprenylcysteine carboxyl O-methyltransferases
Gh_D05G0917	-2.1435	3.52e-05	AT5G59500	protein C-terminal S-isoprenylcysteine carboxyl O-methyltransferases
Gh_D09G1423	1.2906	0.0081474	AT2G37100	protamine P1 family protein
Gh_D04G1623	0.99952	0.0090571	AT4G38770	proline-rich protein 4
Gh_A03G0403	-1.2581	0.0061753	AT2G29570	proliferating cell nuclear antigen 2
Gh_D03G1136	-1.1829	0.010816	AT2G29570	proliferating cell nuclear antigen 2
Gh_D13G2358	-2.3189	3.289e-05	AT2G29570	proliferating cell nuclear antigen 2
Gh_D10G0820	-1.0386	0.02308	AT3G27280	prohibitin 4
Gh_A05G3070	-1.2991	0.0049672	AT4G28510	prohibitin 1
Gh_D02G1804	-1.1865	0.028182	AT4G28510	prohibitin 1
Gh_D04G0573	-1.4506	0.0062437	AT4G28510	prohibitin 1
Gh_D05G0266	1.4304	0.0093803	AT2G19770	profilin 5
Gh_Sca098530G01	1.3831	0.0016914	AT4G29340	profilin 4
Gh_A05G0192	0.81832	0.035807	AT5G56600	profilin 3
Gh_D08G2253	-2.2085	0.00017572	AT5G27330	Prefoldin chaperone subunit family protein
Gh_A04G0117	0.9439	0.0098493	AT4G26860	Predicted pyridoxal phosphate-dependent enzyme, YBL036C type
Gh_A08G1726	0.9809	0.0098493	AT3G07090	PPPDE putative thiol peptidase family protein
Gh_D08G2078	0.89128	0.026963	AT3G07090	PPPDE putative thiol peptidase family protein
Gh_D02G2130	1.3107	8.3095e-05	AT4G22200	potassium transport 2/3
Gh_A06G1622	-0.947	0.010555	AT3G15840	post-illumination chlorophyll fluorescence increase
Gh_D06G1991	-1.378	3.4888e-05	AT3G15840	post-illumination chlorophyll fluorescence increase
Gh_A01G0100	1.3268	0.00026087	AT3G18830	polyol/monosaccharide transporter 5
Gh_D01G0095	1.1825	0.0016193	AT3G18830	polyol/monosaccharide transporter 5
Gh_A12G1756	-1.4119	0.025437	AT5G23690	Polynucleotide adenylyltransferase family protein
Gh_D10G2388	1.1769	0.010954	AT5G05440	Polyketide cyclase/dehydrase and lipid transport superfamily protein
Gh_D07G2378	-2.2432	0.0089634	AT4G29720	polyamine oxidase 5
Gh_Sca004857G04	-1.1839	0.03002	AT1G71770	poly(A)-binding protein 5
Gh_D11G2906	-0.92227	0.040509	AT2G23350	poly(A) binding protein 4
Gh_A07G0616	-1.2803	0.00033245	AT4G34110	poly(A) binding protein 2
Gh_A11G0303	-1.8114	0.00037464	AT4G34110	poly(A) binding protein 2
Gh_D11G0359	-1.2091	0.039432	AT4G34110	poly(A) binding protein 2
Gh_A01G1637	-1.9622	0.008478	AT3G10310	P-loop nucleoside triphosphate hydrolases superfamily protein with CH (Calponin Homology) domain
Gh_A01G1752	-2.0551	6.7355e-06	AT2G36200	P-loop containing nucleoside triphosphate hydrolases superfamily protein
Gh_A02G0395	-1.558	0.032108	AT4G14330	P-loop containing nucleoside triphosphate hydrolases superfamily protein
Gh_A05G0657	-1.4343	0.01373	AT5G22330	P-loop containing nucleoside triphosphate hydrolases superfamily protein
Gh_A05G1874	-1.8786	0.00012635	AT5G60930	P-loop containing nucleoside triphosphate hydrolases superfamily protein
Gh_A05G3773	-1.4039	0.036439	AT2G40700	P-loop containing nucleoside triphosphate hydrolases superfamily protein
Gh_A09G1310	-1.9186	0.0065313	AT2G36200	P-loop containing nucleoside triphosphate hydrolases superfamily protein
Gh_A10G0985	-2.6115	4.6872e-07	AT4G14330	P-loop containing nucleoside triphosphate hydrolases superfamily protein
Gh_A10G1805	0.98106	0.0090571	AT3G10420	P-loop containing nucleoside triphosphate hydrolases superfamily protein
Gh_A11G0873	-2.215	9.0431e-09	AT5G08610	P-loop containing nucleoside triphosphate hydrolases superfamily protein
Gh_A11G0901	1.2491	0.02041	AT2G46620	P-loop containing nucleoside triphosphate hydrolases superfamily protein
Gh_A11G2403	-2.0466	0.03832	AT5G27550	P-loop containing nucleoside triphosphate hydrolases superfamily protein
Gh_A11G2642	-2.0416	0.0068391	AT5G27550	P-loop containing nucleoside triphosphate hydrolases superfamily protein
Gh_D01G0418	0.91066	0.036125	AT1G73170	P-loop containing nucleoside triphosphate hydrolases superfamily protein
Gh_D01G1996	-1.442	0.0013913	AT2G36200	P-loop containing nucleoside triphosphate hydrolases superfamily protein
Gh_D02G0448	-2.3423	0.0023454	AT4G14330	P-loop containing nucleoside triphosphate hydrolases superfamily protein
Gh_D05G2106	-1.3022	0.0074035	AT5G60930	P-loop containing nucleoside triphosphate hydrolases superfamily protein
Gh_D06G0999	-1.7222	0.022835	AT5G11480	P-loop containing nucleoside triphosphate hydrolases superfamily protein
Gh_D08G1934	-1.8601	7.1853e-05	AT1G12770	P-loop containing nucleoside triphosphate hydrolases superfamily protein
Gh_D09G1302	-2.3733	0.00014411	AT2G36200	P-loop containing nucleoside triphosphate hydrolases superfamily protein
Gh_D10G1562	-2.7009	0.00074919	AT4G14330	P-loop containing nucleoside triphosphate hydrolases superfamily protein
Gh_D10G2071	1.0752	0.002153	AT3G10420	P-loop containing nucleoside triphosphate hydrolases superfamily protein
Gh_D11G1017	-1.8038	0.00011918	AT5G08610	P-loop containing nucleoside triphosphate hydrolases superfamily protein
Gh_D11G2720	-1.277	0.048928	AT5G27550	P-loop containing nucleoside triphosphate hydrolases superfamily protein
Gh_D05G1184	-1.0593	0.0029915	AT1G15520	pleiotropic drug resistance 12
Gh_A11G1470	1.4372	0.00012065	AT1G13680	PLC-like phosphodiesterases superfamily protein
Gh_D05G1668	0.92432	0.017562	AT3G53330	plastocyanin-like domain-containing protein
Gh_A10G1091	0.82882	0.037428	AT4G13670	plastid transcriptionally active 5
Gh_A02G0915	-1.1417	0.0073829	AT1G65260	plastid transcriptionally active 4
Gh_Sca012173G01	-1.6253	0.00014411	AT5G54180	plastid transcriptionally active 15
Gh_A05G0050	-0.8518	0.045225	AT4G20130	plastid transcriptionally active 14
Gh_D11G0169	-0.86344	0.024271	AT1G32990	plastid ribosomal protein l11
Gh_A08G0173	-1.2555	0.00027178	AT1G11430	plastid developmental protein DAG, putative
Gh_A11G2550	-2.1868	0.0048681	AT1G11430	plastid developmental protein DAG, putative
Gh_D08G0252	-0.96977	0.0099658	AT1G11430	plastid developmental protein DAG, putative
Gh_D11G2913	-2.1823	1.1293e-05	AT1G11430	plastid developmental protein DAG, putative
Gh_D09G1409	1.1025	0.0011246	AT3G53420	plasma membrane intrinsic protein 2A
Gh_A04G0629	1.2268	0.045047	AT2G37170	plasma membrane intrinsic protein 2
Gh_A09G1405	0.98347	0.0052551	AT2G37170	plasma membrane intrinsic protein 2
Gh_D01G2085	1.0009	0.027913	AT2G37170	plasma membrane intrinsic protein 2
Gh_A06G1450	0.90096	0.013487	AT4G00430	plasma membrane intrinsic protein 1;4
Gh_A10G2089	1.1267	0.00085927	AT4G00430	plasma membrane intrinsic protein 1;4
Gh_A10G2090	1.7733	3.3472e-09	AT4G00430	plasma membrane intrinsic protein 1;4
Gh_A10G2091	1.4041	0.043327	AT4G00430	plasma membrane intrinsic protein 1;4
Gh_D06G2371	1.1946	0.028595	AT4G00430	plasma membrane intrinsic protein 1;4
Gh_D10G2359	1.2897	0.00014883	AT4G00430	plasma membrane intrinsic protein 1;4
Gh_D10G2360	1.5877	0.00015715	AT4G00430	plasma membrane intrinsic protein 1;4
Gh_D10G2361	1.2852	0.002538	AT4G00430	plasma membrane intrinsic protein 1;4
Gh_D04G2021	-1.9337	0.028682	AT2G02850	plantacyanin
Gh_A03G1662	1.1359	0.02669	AT1G49780	plant U-box 26
Gh_A13G0360	1.1926	0.0029108	AT1G49780	plant U-box 26
Gh_D13G0405	1.0303	0.013487	AT1G49780	plant U-box 26
Gh_D02G2296	1.4913	0.034156	AT4G35270	Plant regulator RWP-RK family protein
Gh_A03G1224	-1.6889	0.00040212	AT1G23790	Plant protein of unknown function (DUF936)
Gh_D02G1658	-2.1872	0.005366	AT1G23790	Plant protein of unknown function (DUF936)
Gh_A06G0053	0.81171	0.047354	AT1G19835	Plant protein of unknown function (DUF869)
Gh_D04G0658	-1.5533	0.0087376	AT3G55990	Plant protein of unknown function (DUF828)
Gh_A02G1632	1.6613	0.017428	AT3G51220	Plant protein of unknown function (DUF827)
Gh_A05G3111	-3.5575	0.030402	AT1G10657	Plant protein 1589 of unknown function
Gh_A08G1751	1.1958	0.0029528	AT5G21105	Plant L-ascorbate oxidase
Gh_A08G1555	1.3284	0.00058494	AT5G62360	Plant invertase/pectin methylesterase inhibitor superfamily protein
Gh_D03G1026	-2.289	3.899e-13	AT5G62360	Plant invertase/pectin methylesterase inhibitor superfamily protein
Gh_D05G0356	1.1199	0.0018667	AT5G20740	Plant invertase/pectin methylesterase inhibitor superfamily protein
Gh_D08G1863	1.2925	0.00051083	AT5G62360	Plant invertase/pectin methylesterase inhibitor superfamily protein
Gh_D13G0430	-1.2782	0.022042	AT2G15220	Plant basic secretory protein (BSP) family protein
Gh_Sca004922G01	-1.6144	0.0081539	AT2G15220	Plant basic secretory protein (BSP) family protein
Gh_A01G1854	0.93703	0.011484	AT2G37110	PLAC8 family protein
Gh_D13G2542	0.92808	0.02041	AT2G22860	phytosulfokine 2 precursor
Gh_A02G0165	-1.7378	0.00022765	AT2G31980	PHYTOCYSTATIN 2
Gh_D03G0895	1.0487	0.030402	AT5G61270	phytochrome-interacting factor7
Gh_A05G3954	1.0278	0.027913	AT4G29080	phytochrome-associated protein 2
Gh_A03G0584	1.6616	0.0011893	AT1G18810	phytochrome kinase substrate-related
Gh_A07G0571	1.2433	0.0025761	AT2G02950	phytochrome kinase substrate 1
Gh_D13G2533	1.2558	0.0039461	AT2G02950	phytochrome kinase substrate 1
Gh_A09G0075	1.1496	0.029117	AT3G59060	phytochrome interacting factor 3-like 6
Gh_A05G2862	-1.582	0.043472	AT3G23670	phragmoplast-associated kinesin-related protein, putative
Gh_D10G1332	-1.4065	0.027913	AT3G23670	phragmoplast-associated kinesin-related protein, putative
Gh_A03G1683	-1.4137	0.013258	AT3G19050	phragmoplast orienting kinesin 2
Gh_A01G0782	0.8969	0.024271	AT5G64330	Phototropic-responsive NPH3 family protein
Gh_A05G0246	0.93395	0.0070499	AT2G06520	photosystem II subunit X
Gh_A05G1426	1.0256	0.0050082	AT4G05180	photosystem II subunit Q-2
Gh_A10G2195	0.91857	0.011109	AT4G05180	photosystem II subunit Q-2
Gh_D10G0167	0.88251	0.016546	AT4G05180	photosystem II subunit Q-2
Gh_A10G1346	1.1965	0.00040231	AT1G06680	photosystem II subunit P-1
Gh_D10G1124	1.1577	0.00061781	AT1G06680	photosystem II subunit P-1
Gh_A07G1906	0.86781	0.019011	AT2G30570	photosystem II reaction center W
Gh_D07G2129	0.79276	0.040444	AT2G30570	photosystem II reaction center W
Gh_A01G1294	0.84085	0.026035	AT1G67740	photosystem II BY
Gh_D01G1575	0.89364	0.01414	AT1G67740	photosystem II BY
Gh_A13G1078	0.83018	0.029741	AT1G55670	photosystem I subunit G
Gh_D13G1343	0.96752	0.0059887	AT1G55670	photosystem I subunit G
Gh_A05G1200	0.78261	0.048254	AT1G31330	photosystem I subunit F
Gh_A08G0425	0.82108	0.031721	AT2G20260	photosystem I subunit E-2
Gh_A02G0295	0.90915	0.012084	AT1G03130	photosystem I subunit D-2
Gh_A12G2522	0.93912	0.0095076	AT1G03130	photosystem I subunit D-2
Gh_D02G0359	0.82208	0.031724	AT1G03130	photosystem I subunit D-2
Gh_D12G0039	1.012	0.0038259	AT1G03130	photosystem I subunit D-2
Gh_A11G3190	0.78052	0.039396	AT5G64040	photosystem I reaction center subunit PSI-N, chloroplast, putative / PSI-N, putative (PSAN)
Gh_D11G2278	0.7618	0.04791	AT5G64040	photosystem I reaction center subunit PSI-N, chloroplast, putative / PSI-N, putative (PSAN)
Gh_A11G2259	0.81453	0.037028	AT1G61520	photosystem I light harvesting complex gene 3
Gh_D03G1842	0.8819	0.016648	AT1G32060	phosphoribulokinase
Gh_A05G2168	1.2215	0.024876	AT4G35790	phospholipase D delta
Gh_D03G0189	-2.3676	0.0088702	AT2G26560	phospholipase A 2A
Gh_D10G0499	0.89413	0.023857	AT3G14205	Phosphoinositide phosphatase family protein
Gh_A08G0038	0.83371	0.04475	AT5G22620	phosphoglycerate/bisphosphoglycerate mutase family protein
Gh_D08G0078	0.9131	0.0162	AT5G22620	phosphoglycerate/bisphosphoglycerate mutase family protein
Gh_D07G0088	-2.5981	0.0063803	AT5G64460	Phosphoglycerate mutase family protein
Gh_D02G0750	-1.4987	0.0025263	AT1G77060	Phosphoenolpyruvate carboxylase family protein
Gh_D01G2339	0.94298	0.006867	AT3G14940	phosphoenolpyruvate carboxylase 3
Gh_A05G2300	1.1248	0.024605	AT1G21980	phosphatidylinositol-4-phosphate 5-kinase 1
Gh_D05G2560	0.89778	0.037196	AT1G21980	phosphatidylinositol-4-phosphate 5-kinase 1
Gh_A03G0512	1.2581	0.00074128	AT3G47420	phosphate starvation-induced gene 3
Gh_D03G1014	1.495	0.014211	AT3G47420	phosphate starvation-induced gene 3
Gh_A10G0984	2.7152	0.015571	AT3G23430	phosphate 1
Gh_A08G1614	1.6978	0.04791	AT1G12710	phloem protein 2-A12
Gh_D06G1523	0.8756	0.029117	AT1G10155	phloem protein 2-A10
Gh_D06G0758	-4.7679	0.031477	AT3G53260	phenylalanine ammonia-lyase 2
Gh_A01G1505	0.8088	0.036134	AT2G22780	peroxisomal NAD-malate dehydrogenase 1
Gh_D05G3478	0.88073	0.023093	AT1G52870	Peroxisomal membrane 22 kDa (Mpv17/PMP22) family protein
Gh_A11G0771	0.86508	0.024855	AT1G01820	peroxin 11c
Gh_A07G0355	1.0949	0.0017285	AT3G47430	peroxin 11B
Gh_D07G0417	0.83262	0.032604	AT3G47430	peroxin 11B
Gh_A05G0507	-2.0256	0.037339	AT2G24800	Peroxidase superfamily protein
Gh_A07G0275	-1.5209	0.00086829	AT2G24800	Peroxidase superfamily protein
Gh_A09G2334	1.4635	0.0033052	AT5G05340	Peroxidase superfamily protein
Gh_D08G2420	-3.5232	0.0049155	AT5G06720	peroxidase 2
Gh_D01G2233	-1.343	0.042299	AT3G08980	Peptidase S24/S26A/S26B/S26C family protein
Gh_D11G2374	-0.887	0.047869	AT5G35220	Peptidase M50 family protein
Gh_A02G1335	-1.4861	0.00084694	AT3G18110	Pentatricopeptide repeat (PPR) superfamily protein
Gh_A06G1739	-1.0713	0.0038004	AT5G02860	Pentatricopeptide repeat (PPR) superfamily protein
Gh_A07G1125	-2.8495	0.013767	AT3G09040	Pentatricopeptide repeat (PPR) superfamily protein
Gh_A11G0734	-2.9971	4.3672e-12	AT4G13650	Pentatricopeptide repeat (PPR) superfamily protein
Gh_A11G2278	-2.5891	0.034817	AT4G13650	Pentatricopeptide repeat (PPR) superfamily protein
Gh_A11G2864	-1.479	0.01591	AT3G02490	Pentatricopeptide repeat (PPR) superfamily protein
Gh_D04G0152	-1.9853	0.00019902	AT3G09040	Pentatricopeptide repeat (PPR) superfamily protein
Gh_D05G0612	-1.8072	1.4507e-06	AT5G61990	Pentatricopeptide repeat (PPR) superfamily protein
Gh_D11G3246	-1.3245	0.016601	AT3G02490	Pentatricopeptide repeat (PPR) superfamily protein
Gh_A12G1909	-2.5048	2.0628e-11	AT5G46580	pentatricopeptide (PPR) repeat-containing protein
Gh_D11G0852	-2.7267	2.0285e-10	AT1G32415	pentatricopeptide (PPR) repeat-containing protein
Gh_D12G2089	-2.076	2.2608e-07	AT5G46580	pentatricopeptide (PPR) repeat-containing protein
Gh_A08G1336	0.79672	0.040764	AT4G19410	Pectinacetylesterase family protein
Gh_A03G0087	-3.5536	1.0296e-10	AT5G47500	Pectin lyase-like superfamily protein
Gh_A10G1707	-4.0659	0.0010399	AT1G65570	Pectin lyase-like superfamily protein
Gh_D03G1564	-2.7246	7.2237e-10	AT5G47500	Pectin lyase-like superfamily protein
Gh_D05G3049	-1.5099	0.011417	AT4G13710	Pectin lyase-like superfamily protein
Gh_D12G2158	-2.0499	0.00090874	AT5G47500	Pectin lyase-like superfamily protein
Gh_D05G1586	1.5114	0.030954	AT1G18100	PEBP (phosphatidylethanolamine-binding protein) family protein
Gh_D08G2407	2.0095	0.035566	AT1G65480	PEBP (phosphatidylethanolamine-binding protein) family protein
Gh_D01G1856	-1.675	0.01222	AT1G77510	PDI-like 1-2
Gh_A05G3724	-1.0492	0.012948	AT1G21750	PDI-like 1-1
Gh_A01G1376	1.6781	0.031724	AT4G38670	Pathogenesis-related thaumatin superfamily protein
Gh_A03G0347	1.3177	0.0017125	AT2G28790	Pathogenesis-related thaumatin superfamily protein
Gh_D12G0310	1.085	0.040172	AT4G38670	Pathogenesis-related thaumatin superfamily protein
Gh_D11G2592	-1.7683	0.00033245	AT3G04720	pathogenesis-related 4
Gh_A01G1929	-1.8862	7.5574e-05	AT3G54040	PAR1 protein
Gh_D12G2457	-1.955	0.030402	AT5G52390	PAR1 protein
Gh_A13G0329	-1.0911	0.039776	AT2G19940	oxidoreductases, acting on the aldehyde or oxo group of donors, NAD or NADP as acceptor;copper ion binding
Gh_A03G1219	0.90832	0.033171	AT1G23740	Oxidoreductase, zinc-binding dehydrogenase family protein
Gh_D02G1654	0.92992	0.010625	AT1G23740	Oxidoreductase, zinc-binding dehydrogenase family protein
Gh_A12G1355	-0.87857	0.040226	AT1G24490	OxaA/YidC-like membrane insertion protein
Gh_D12G1478	-1.9901	2.6887e-05	AT1G24490	OxaA/YidC-like membrane insertion protein
Gh_D03G0156	1.6968	0.02348	AT2G18500	ovate family protein 7
Gh_A11G1135	1.5547	0.027173	AT1G05420	ovate family protein 12
Gh_D11G1286	1.3829	0.0078547	AT1G05420	ovate family protein 12
Gh_D04G0920	-1.8514	0.0088702	AT2G36026	Ovate family protein
Gh_D07G0969	-1.9856	8.5823e-05	AT2G28900	outer plastid envelope protein 16-1
Gh_A06G0346	1.4715	0.0028593	AT4G08180	OSBP(oxysterol binding protein)-related protein 1C
Gh_D13G2532	-1.5543	0.03311	AT1G26840	origin recognition complex protein 6
Gh_A08G0123	-1.9597	0.0011017	AT4G12620	origin of replication complex 1B
Gh_D08G0168	-1.4282	0.030402	AT4G12620	origin of replication complex 1B
Gh_D08G2702	-2.1454	1.0425e-05	AT5G54160	O-methyltransferase 1
Gh_D11G0065	2.2048	0.024992	AT3G18570	Oleosin family protein
Gh_A08G0480	-2.2108	0.0035044	AT1G66250	O-Glycosyl hydrolases family 17 protein
Gh_A12G0700	-1.8583	0.0018688	AT5G67460	O-Glycosyl hydrolases family 17 protein
Gh_D07G2007	-1.4505	0.0078354	AT3G07320	O-Glycosyl hydrolases family 17 protein
Gh_D08G0563	-2.187	0.00046302	AT1G66250	O-Glycosyl hydrolases family 17 protein
Gh_D04G1546	1.0912	0.0079899	AT5G64430	Octicosapeptide/Phox/Bem1p family protein
Gh_Sca004734G01	1.1589	0.038501	AT4G05150	Octicosapeptide/Phox/Bem1p family protein
Gh_A13G1093	-1.1145	0.019406	AT1G62390	Octicosapeptide/Phox/Bem1p (PB1) domain-containing protein / tetratricopeptide repeat (TPR)-containing protein
Gh_D02G1615	1.1236	0.022841	AT1G70640	octicosapeptide/Phox/Bem1p (PB1) domain-containing protein
Gh_D03G0923	1.0924	0.018567	AT5G60850	OBF binding protein 4
Gh_A07G1743	-2.3427	0.030203	AT5G47650	nudix hydrolase homolog 2
Gh_A10G1999	-1.0132	0.014084	AT2G39740	Nucleotidyltransferase family protein
Gh_D10G2306	-1.0218	0.029419	AT2G39740	Nucleotidyltransferase family protein
Gh_A13G2247	-1.2453	0.0024696	AT5G17630	Nucleotide/sugar transporter family protein
Gh_D13G1033	-1.711	0.00058494	AT5G17630	Nucleotide/sugar transporter family protein
Gh_A02G1200	-1.8483	0.00037183	AT1G80300	nucleotide transporter 1
Gh_D11G3224	-1.873	0.028549	AT4G18590	Nucleic acid-binding, OB-fold-like protein
Gh_D09G1235	-1.357	0.0010332	AT3G58470	nucleic acid binding;methyltransferases
Gh_D11G1140	-0.92174	0.036612	AT1G02560	nuclear encoded CLP protease 5
Gh_A09G0532	-2.1114	0.011932	AT3G06030	NPK1-related protein kinase 3
Gh_A11G2329	-1.3541	0.0020601	AT3G05060	NOP56-like pre RNA processing ribonucleoprotein
Gh_A13G1506	-1.037	0.028196	AT3G05060	NOP56-like pre RNA processing ribonucleoprotein
Gh_D11G2643	-1.1685	0.0287	AT3G05060	NOP56-like pre RNA processing ribonucleoprotein
Gh_A03G0461	1.9359	0.01007	AT5G50790	Nodulin MtN3 family protein
Gh_A07G0422	0.94719	0.010412	AT5G50790	Nodulin MtN3 family protein
Gh_A07G0423	1.007	0.0065665	AT5G50790	Nodulin MtN3 family protein
Gh_D02G0740	-0.99883	0.027561	AT1G21460	Nodulin MtN3 family protein
Gh_D05G1448	1.3849	9.7579e-05	AT3G14770	Nodulin MtN3 family protein
Gh_Sca013374G01	0.92872	0.013383	AT5G50790	Nodulin MtN3 family protein
Gh_A02G0374	1.0185	0.028662	AT4G08300	nodulin MtN21 /EamA-like transporter family protein
Gh_A04G0684	1.1618	0.013779	AT2G37460	nodulin MtN21 /EamA-like transporter family protein
Gh_A06G0361	1.2829	0.0037247	AT4G08300	nodulin MtN21 /EamA-like transporter family protein
Gh_D04G1150	0.86323	0.037339	AT2G37460	nodulin MtN21 /EamA-like transporter family protein
Gh_D05G2223	1.7236	0.0054896	AT4G08290	nodulin MtN21 /EamA-like transporter family protein
Gh_D11G1348	1.2737	0.015341	AT4G08290	nodulin MtN21 /EamA-like transporter family protein
Gh_A08G0940	1.1681	0.0035206	AT4G10380	NOD26-like intrinsic protein 5;1
Gh_D08G1149	1.125	0.0041251	AT4G10380	NOD26-like intrinsic protein 5;1
Gh_D12G1727	1.1706	0.044828	AT1G69850	nitrate transporter 1:2
Gh_D07G0563	1.3453	0.0021664	AT5G50200	nitrate transmembrane transporters
Gh_A01G1586	1.1447	0.025111	AT1G37130	nitrate reductase 2
Gh_D01G1872	1.6395	0.0011017	AT1G37130	nitrate reductase 2
Gh_D13G2319	1.7706	0.020113	AT3G44200	NIMA (never in mitosis, gene A)-related 6
Gh_A12G0144	-1.9298	2.1405e-05	AT2G22570	nicotinamidase 1
Gh_D12G0159	-2.4638	3.4084e-06	AT2G22570	nicotinamidase 1
Gh_A09G0266	1.328	0.0087094	AT5G14890	NHL domain-containing protein
Gh_A11G3305	1.3404	0.0010721	AT3G11660	NDR1/HIN1-like 1
Gh_D04G0913	0.96807	0.011204	AT3G11660	NDR1/HIN1-like 1
Gh_D11G3201	1.1917	0.00036284	AT3G11660	NDR1/HIN1-like 1
Gh_A11G2344	-3.1998	1.0298e-16	AT1G55370	NDH-dependent cyclic electron flow 5
Gh_D11G2658	-1.255	0.0015356	AT1G55370	NDH-dependent cyclic electron flow 5
Gh_A10G0594	-0.86356	0.038873	AT3G16250	NDH-dependent cyclic electron flow 1
Gh_A09G1874	1.7738	0.047017	AT1G60710	NAD(P)-linked oxidoreductase superfamily protein
Gh_A13G0638	0.91069	0.040456	AT1G14345	NAD(P)-linked oxidoreductase superfamily protein
Gh_A05G1803	0.93873	0.014588	AT4G24220	NAD(P)-binding Rossmann-fold superfamily protein
Gh_A07G1351	-1.4445	0.0014138	AT2G45400	NAD(P)-binding Rossmann-fold superfamily protein
Gh_A08G0113	-1.0352	0.0095107	AT2G05990	NAD(P)-binding Rossmann-fold superfamily protein
Gh_A09G0359	1.3809	0.021849	AT3G01980	NAD(P)-binding Rossmann-fold superfamily protein
Gh_A09G1332	1.3073	0.0032513	AT1G52340	NAD(P)-binding Rossmann-fold superfamily protein
Gh_A10G0830	1.4486	0.024114	AT3G50560	NAD(P)-binding Rossmann-fold superfamily protein
Gh_A13G1969	-2.5398	0.017678	AT1G07440	NAD(P)-binding Rossmann-fold superfamily protein
Gh_D02G2288	0.85223	0.033841	AT4G35250	NAD(P)-binding Rossmann-fold superfamily protein
Gh_D05G1998	0.90627	0.027279	AT4G24220	NAD(P)-binding Rossmann-fold superfamily protein
Gh_D06G2263	1.3138	0.00034758	AT1G75290	NAD(P)-binding Rossmann-fold superfamily protein
Gh_D08G0158	-1.1665	0.0032775	AT2G05990	NAD(P)-binding Rossmann-fold superfamily protein
Gh_D09G1283	-2.524	0.002153	AT2G47140	NAD(P)-binding Rossmann-fold superfamily protein
Gh_A04G0481	-1.6442	0.020374	AT5G22380	NAC domain containing protein 90
Gh_D05G3197	1.1194	0.034652	AT1G56010	NAC domain containing protein 1
Gh_A01G0497	2.2076	1.2741e-05	AT3G15510	NAC domain containing protein 2
Gh_D04G0293	-1.7151	0.00017694	AT5G08790	NAC (No Apical Meristem) domain transcriptional regulator superfamily protein
Gh_A02G1268	1.2051	0.00017823	AT2G22240	myo-inositol-1-phosphate synthase 2
Gh_A11G1830	1.4411	0.026572	AT2G22240	myo-inositol-1-phosphate synthase 2
Gh_D03G0408	1.0942	0.0011017	AT2G22240	myo-inositol-1-phosphate synthase 2
Gh_D11G3260	0.95209	0.014084	AT1G70000	myb-like transcription factor family protein
Gh_D02G1732	2.4062	0.0055999	AT1G70850	MLP-like protein 34
Gh_D06G0428	-2.0718	0.02049	AT5G11300	mitotic-like cyclin 3B from Arabidopsis
Gh_A05G3333	0.86389	0.042389	AT1G53570	mitogen-activated protein kinase kinase kinase 3
Gh_D12G1971	1.8863	2.0513e-07	AT4G25200	mitochondrion-localized small heat shock protein 23.6
Gh_A13G0556	-0.9611	0.048289	AT4G38160	Mitochondrial transcription termination factor family protein
Gh_A01G1970	-1.1231	0.042129	AT3G51870	Mitochondrial substrate carrier family protein
Gh_A07G0400	-2.0311	0.030513	AT5G51050	Mitochondrial substrate carrier family protein
Gh_D03G1859	0.82838	0.03311	AT5G46800	Mitochondrial substrate carrier family protein
Gh_D09G1583	1.6495	0.0013423	AT1G07030	Mitochondrial substrate carrier family protein
Gh_A11G1883	-1.1948	0.0030683	AT5G09590	mitochondrial HSO70 2
Gh_D11G2087	-1.2612	0.042872	AT5G09590	mitochondrial HSO70 2
Gh_A05G3026	-1.2763	0.036658	AT2G39795	Mitochondrial glycoprotein family protein
Gh_D10G2320	-1.2797	0.037014	AT3G55605	Mitochondrial glycoprotein family protein
Gh_A03G1940	-1.8734	0.038144	AT5G44635	minichromosome maintenance (MCM2/3/5) family protein
Gh_A05G1256	-1.7748	0.018798	AT5G46280	Minichromosome maintenance (MCM2/3/5) family protein
Gh_A09G0025	-1.8961	0.00061431	AT1G44900	minichromosome maintenance (MCM2/3/5) family protein
Gh_A10G0368	-2.3041	2.2785e-06	AT5G46280	Minichromosome maintenance (MCM2/3/5) family protein
Gh_A13G1632	-1.7007	0.0015445	AT2G07690	Minichromosome maintenance (MCM2/3/5) family protein
Gh_D02G1057	-1.7525	0.020322	AT1G44900	minichromosome maintenance (MCM2/3/5) family protein
Gh_D02G2379	-1.885	0.00011142	AT5G44635	minichromosome maintenance (MCM2/3/5) family protein
Gh_D05G1424	-1.8747	0.0040375	AT5G46280	Minichromosome maintenance (MCM2/3/5) family protein
Gh_D09G0023	-2.0972	0.00045603	AT1G44900	minichromosome maintenance (MCM2/3/5) family protein
Gh_D10G0376	-1.7774	0.00079314	AT5G46280	Minichromosome maintenance (MCM2/3/5) family protein
Gh_D13G0305	-1.5108	0.034068	AT2G16440	Minichromosome maintenance (MCM2/3/5) family protein
Gh_D13G1997	-2.1129	6.1547e-05	AT2G07690	Minichromosome maintenance (MCM2/3/5) family protein
Gh_A09G0430	-1.707	0.00015803	AT5G51600	Microtubule associated protein (MAP65/ASE1) family protein
Gh_D09G0444	-1.9253	4.6815e-05	AT5G51600	Microtubule associated protein (MAP65/ASE1) family protein
Gh_A09G0253	1.0566	0.022835	AT3G01460	methyl-CPG-binding domain 9
Gh_D11G1912	-1.1375	0.014363	AT3G50440	methyl esterase 10
Gh_A04G0262	1.3293	3.756e-05	AT3G15353	metallothionein 3
Gh_A04G0263	1.1453	0.00047117	AT3G15353	metallothionein 3
Gh_A04G0265	0.94354	0.0063614	AT3G15353	metallothionein 3
Gh_A11G2566	1.5155	4.9939e-07	AT3G15353	metallothionein 3
Gh_D05G3434	1.3645	1.1255e-05	AT3G15353	metallothionein 3
Gh_D11G2939	1.1081	0.0021834	AT3G15353	metallothionein 3
Gh_A01G1913	1.1992	0.010976	AT3G09390	metallothionein 2A
Gh_A07G0780	-1.276	0.041241	AT2G04530	Metallo-hydrolase/oxidoreductase superfamily protein
Gh_A01G2010	0.87353	0.03507	AT5G64240	metacaspase 3
Gh_D01G0109	1.2126	0.00061615	AT5G64240	metacaspase 3
Gh_A11G0039	1.5183	0.035388	AT5G52450	MATE efflux family protein
Gh_D05G0259	1.4043	0.040509	AT4G29140	MATE efflux family protein
Gh_D07G0751	-1.7894	8.4053e-07	AT1G66780	MATE efflux family protein
Gh_A02G0080	1.0234	0.0030683	AT2G43790	MAP kinase 6
Gh_D10G0589	1.3389	0.022878	AT1G19715	Mannose-binding lectin superfamily protein
Gh_D12G0496	0.95176	0.028878	AT1G67070	Mannose-6-phosphate isomerase, type I
Gh_A04G0114	1.0154	0.0038664	AT4G26850	mannose-1-phosphate guanylyltransferase (GDP)s;GDP-galactose:mannose-1-phosphate guanylyltransferases;GDP-galactose:glucose-1-phosphate guanylyltransferases;GDP-galactose:myoinositol-1-phosphate guanylyltransferases;glucose-1-phosphate guanylyltransferase
Gh_D05G3607	0.87197	0.016364	AT4G26850	mannose-1-phosphate guanylyltransferase (GDP)s;GDP-galactose:mannose-1-phosphate guanylyltransferases;GDP-galactose:glucose-1-phosphate guanylyltransferases;GDP-galactose:myoinositol-1-phosphate guanylyltransferases;glucose-1-phosphate guanylyltransferase
Gh_D13G1445	1.3226	0.00074702	AT4G26850	mannose-1-phosphate guanylyltransferase (GDP)s;GDP-galactose:mannose-1-phosphate guanylyltransferases;GDP-galactose:glucose-1-phosphate guanylyltransferases;GDP-galactose:myoinositol-1-phosphate guanylyltransferases;glucose-1-phosphate guanylyltransferase
Gh_A12G2702	0.95961	0.022366	AT4G27940	manganese tracking factor for mitochondrial SOD2
Gh_Sca006342G01	1.0023	0.030273	AT4G27940	manganese tracking factor for mitochondrial SOD2
Gh_A09G1358	1.1459	0.043871	AT2G39210	Major facilitator superfamily protein
Gh_A13G1172	-1.0447	0.041588	AT5G54860	Major facilitator superfamily protein
Gh_D06G0534	1.3512	3.4062e-05	AT2G26690	Major facilitator superfamily protein
Gh_D07G1702	0.97515	0.037355	AT3G21670	Major facilitator superfamily protein
Gh_D09G0234	0.86323	0.049478	AT5G14940	Major facilitator superfamily protein
Gh_D11G2689	-1.6014	0.02342	AT1G54730	Major facilitator superfamily protein
Gh_D13G1970	1.1047	0.005563	AT2G26690	Major facilitator superfamily protein
Gh_A13G1942	0.88938	0.02515	AT5G22830	magnesium (Mg) transporter 10
Gh_D13G2337	0.81593	0.04699	AT5G22830	magnesium (Mg) transporter 10
Gh_A01G1672	0.92547	0.036742	AT3G57650	lysophosphatidyl acyltransferase 2
Gh_A12G0303	-1.5656	0.040813	AT2G17120	lysm domain GPI-anchored protein 2 precursor
Gh_D12G0361	-1.4063	0.0022	AT2G17120	lysm domain GPI-anchored protein 2 precursor
Gh_D13G1917	0.89295	0.015341	AT3G05890	Low temperature and salt responsive protein family
Gh_A11G0447	1.3998	0.010115	AT4G37540	LOB domain-containing protein 39
Gh_D12G0921	0.97791	0.019959	AT4G39730	Lipase/lipooxygenase, PLAT/LH2 family protein
Gh_D07G0891	0.99421	0.036735	AT3G07400	lipase class 3 family protein
Gh_A07G2025	-0.94675	0.045047	AT3G01510	like SEX4 1
Gh_D07G2245	-1.3056	0.0011972	AT3G01510	like SEX4 1
Gh_D10G0369	0.80295	0.033841	AT2G34430	light-harvesting chlorophyll-protein complex II subunit B1
Gh_A06G1447	2.1073	0.045758	AT2G40100	light harvesting complex photosystem II
Gh_D06G1791	2.1058	0.019273	AT2G40100	light harvesting complex photosystem II
Gh_D10G0606	-1.2349	0.032196	AT4G29990	Leucine-rich repeat transmembrane protein kinase protein
Gh_A02G0817	1.0529	0.047247	AT5G49660	Leucine-rich repeat transmembrane protein kinase family protein
Gh_D05G2070	1.3231	0.042259	AT5G49660	Leucine-rich repeat transmembrane protein kinase family protein
Gh_A03G0775	1.1098	0.0199	AT4G20140	Leucine-rich repeat transmembrane protein kinase
Gh_A04G0369	-1.2286	0.013398	AT5G07280	Leucine-rich repeat transmembrane protein kinase
Gh_A09G0186	-2.0275	0.016041	AT5G44700	Leucine-rich repeat transmembrane protein kinase
Gh_A11G2604	-1.2784	0.0069118	AT5G44700	Leucine-rich repeat transmembrane protein kinase
Gh_A13G0543	-1.6577	0.026711	AT4G20140	Leucine-rich repeat transmembrane protein kinase
Gh_D01G1037	-1.2896	0.00056627	AT4G20140	Leucine-rich repeat transmembrane protein kinase
Gh_D10G2460	-2.3622	8.9142e-09	AT4G20140	Leucine-rich repeat transmembrane protein kinase
Gh_A09G0433	-1.3231	0.015594	AT4G08850	Leucine-rich repeat receptor-like protein kinase family protein
Gh_D11G2375	-1.2611	0.028662	AT5G63930	Leucine-rich repeat protein kinase family protein
Gh_D11G2994	-0.9422	0.033841	AT5G63930	Leucine-rich repeat protein kinase family protein
Gh_A06G1500	-1.5021	0.00030271	AT1G17230	Leucine-rich receptor-like protein kinase family protein
Gh_D13G2468	-1.5649	0.010555	AT1G17230	Leucine-rich receptor-like protein kinase family protein
Gh_A10G2253	1.2845	0.00071788	AT1G17620	Late embryogenesis abundant (LEA) hydroxyproline-rich glycoprotein family
Gh_D01G0583	-1.213	0.014084	AT3G20600	Late embryogenesis abundant (LEA) hydroxyproline-rich glycoprotein family
Gh_D10G0554	1.1086	0.0068137	AT1G17620	Late embryogenesis abundant (LEA) hydroxyproline-rich glycoprotein family
Gh_A06G0655	0.86449	0.021376	AT5G57040	Lactoylglutathione lyase / glyoxalase I family protein
Gh_A07G0826	1.611	0.030132	AT5G48480	Lactoylglutathione lyase / glyoxalase I family protein
Gh_D06G0745	0.81311	0.037871	AT5G57040	Lactoylglutathione lyase / glyoxalase I family protein
Gh_D12G0576	1.079	0.04397	AT1G80160	Lactoylglutathione lyase / glyoxalase I family protein
Gh_A07G0176	-1.2878	0.033661	AT4G32720	La protein 1
Gh_A04G0035	-1.8112	0.0061213	AT3G44730	kinesin-like protein 1
Gh_A13G1142	-1.6657	2.3903e-05	AT3G20150	Kinesin motor family protein
Gh_D13G1425	-2.0397	1.6953e-06	AT3G20150	Kinesin motor family protein
Gh_A05G1427	-1.6854	0.027184	AT4G21270	kinesin 1
Gh_A10G2194	-1.9503	0.00011708	AT4G21270	kinesin 1
Gh_D10G0166	-1.8319	0.00024145	AT4G21270	kinesin 1
Gh_D06G1294	-1.134	0.0083077	AT4G23250	kinases;protein kinases
Gh_D08G0401	-1.8452	0.013756	AT4G23250	kinases;protein kinases
Gh_A08G0659	-1.2665	0.038706	AT1G03470	Kinase interacting (KIP1-like) family protein
Gh_D01G1536	1.1019	0.0084542	AT1G23390	Kelch repeat-containing F-box family protein
Gh_A03G1551	0.97914	0.01309	AT2G22540	K-box region and MADS-box transcription factor family protein
Gh_A10G2220	0.91688	0.023017	AT4G18960	K-box region and MADS-box transcription factor family protein
Gh_A11G0525	1.2954	0.021264	AT1G31350	KAR-UP F-box 1
Gh_D12G1057	1.0702	0.0021834	AT1G01790	K+ efflux antiporter 1
Gh_A07G0991	-1.2074	0.0025821	AT4G33790	Jojoba acyl CoA reductase-related male sterility protein
Gh_A06G0093	1.2015	0.015385	AT1G75100	J-domain protein required for chloroplast accumulation response 1
Gh_D06G0066	1.2187	0.00098132	AT1G75100	J-domain protein required for chloroplast accumulation response 1
Gh_D05G3327	-1.9329	0.0018725	AT5G20040	isopentenyltransferase 9
Gh_A12G2643	1.8181	0.027892	AT1G18870	isochorismate synthase 2
Gh_A05G3530	-1.6279	0.0022381	AT1G72670	IQ-domain 8
Gh_A08G1812	0.96629	0.04224	AT3G05820	invertase H
Gh_A06G0222	-1.5637	0.0019529	AT4G37750	Integrase-type DNA-binding superfamily protein
Gh_A06G0838	1.0096	0.03246	AT5G11590	Integrase-type DNA-binding superfamily protein
Gh_A11G0359	-1.5122	0.032949	AT5G61890	Integrase-type DNA-binding superfamily protein
Gh_A11G0885	1.5458	0.030342	AT1G01250	Integrase-type DNA-binding superfamily protein
Gh_D07G0441	-1.6039	0.0058162	AT5G51190	Integrase-type DNA-binding superfamily protein
Gh_D12G0951	1.4634	0.00029616	AT2G44940	Integrase-type DNA-binding superfamily protein
Gh_D05G3836	-2.2242	0.017788	AT1G30220	inositol transporter 2
Gh_A02G1760	0.79966	0.037428	AT1G43670	Inositol monophosphatase family protein
Gh_A05G0066	0.87922	0.019253	AT1G15690	Inorganic H pyrophosphatase family protein
Gh_A01G1977	-2.3485	0.013487	AT3G51740	inflorescence meristem receptor-like kinase 2
Gh_A01G0181	0.91893	0.029814	AT4G14430	indole-3-butyric acid response 10
Gh_A02G0364	1.7244	0.020883	AT4G14430	indole-3-butyric acid response 10
Gh_A02G0341	1.1655	0.0012532	AT4G14550	indole-3-acetic acid inducible 14
Gh_A09G1947	0.95926	0.0080439	AT4G14550	indole-3-acetic acid inducible 14
Gh_D02G2389	0.91371	0.028035	AT4G14550	indole-3-acetic acid inducible 14
Gh_D07G2125	1.0805	0.0017539	AT4G14550	indole-3-acetic acid inducible 14
Gh_Sca006585G01	1.2192	0.00044618	AT4G14550	indole-3-acetic acid inducible 14
Gh_A07G0436	-1.4382	0.019801	AT5G50700	hydroxysteroid dehydrogenase 1
Gh_A01G1403	0.84856	0.025445	AT1G68010	hydroxypyruvate reductase
Gh_A06G1050	-1.3346	0.027913	AT3G25690	Hydroxyproline-rich glycoprotein family protein
Gh_D11G0769	-1.742	0.00058494	AT3G02120	hydroxyproline-rich glycoprotein family protein
Gh_D11G0191	0.94436	0.03246	AT4G22670	HSP70-interacting protein 1
Gh_A03G0309	1.5447	1.6307e-05	AT2G29500	HSP20-like chaperones superfamily protein
Gh_A07G0859	1.2873	0.024785	AT1G07400	HSP20-like chaperones superfamily protein
Gh_A13G1202	1.2723	0.0030996	AT5G54660	HSP20-like chaperones superfamily protein
Gh_D10G2574	-1.1928	0.0068508	AT4G14420	HR-like lesion-inducing protein-related
Gh_D05G0473	1.364	0.0023625	AT3G16360	HPT phosphotransmitter 4
Gh_D06G0957	1.9376	0.00023633	AT3G16360	HPT phosphotransmitter 4
Gh_A09G2318	-1.6236	5.1999e-05	AT3G54420	homolog of carrot EP3-3 chitinase
Gh_D09G2020	-1.639	0.0011017	AT3G54420	homolog of carrot EP3-3 chitinase
Gh_A01G0662	-0.88984	0.046507	AT5G55280	homolog of bacterial cytokinesis Z-ring protein FTSZ 1-1
Gh_D13G1431	-1.1111	0.027951	AT5G55280	homolog of bacterial cytokinesis Z-ring protein FTSZ 1-1
Gh_A05G3446	0.77868	0.047869	AT1G66240	homolog of anti-oxidant 1
Gh_D02G1727	-1.2671	0.0040175	AT3G25900	Homocysteine S-methyltransferase family protein
Gh_A11G1351	-1.5257	0.042126	AT4G12750	Homeodomain-like transcriptional regulator
Gh_D11G1499	-1.384	0.021919	AT4G12750	Homeodomain-like transcriptional regulator
Gh_A01G0151	1.1312	0.016833	AT2G33550	Homeodomain-like superfamily protein
Gh_A11G0102	-1.4189	0.0199	AT5G52660	Homeodomain-like superfamily protein
Gh_D08G2260	0.91898	0.028196	AT3G04030	Homeodomain-like superfamily protein
Gh_D11G0117	-2.405	0.0005825	AT5G52660	Homeodomain-like superfamily protein
Gh_A05G0383	-1.8228	0.00015715	AT4G32730	Homeodomain-like protein
Gh_D05G0497	-1.6769	0.0010721	AT4G32730	Homeodomain-like protein
Gh_A11G0218	-1.9623	3.3974e-06	AT4G11080	HMG (high mobility group) box protein
Gh_D11G0232	-2.1322	4.5782e-09	AT4G11080	HMG (high mobility group) box protein
Gh_A05G0098	-1.8995	0.0011893	AT1G09200	Histone superfamily protein
Gh_A05G0717	-1.9124	0.00089055	AT5G59910	Histone superfamily protein
Gh_A07G0876	-1.3393	0.025984	AT1G07790	Histone superfamily protein
Gh_A08G0264	-1.9505	0.0029229	AT1G09200	Histone superfamily protein
Gh_A08G1647	-1.7492	0.0070407	AT1G08880	Histone superfamily protein
Gh_A08G2115	-1.7551	0.0050476	AT1G09200	Histone superfamily protein
Gh_A09G0836	-1.6741	6.0388e-05	AT3G53650	Histone superfamily protein
Gh_A09G2489	-1.7994	0.0019529	AT1G07790	Histone superfamily protein
Gh_A10G0449	-1.8149	0.028001	AT1G07820	Histone superfamily protein
Gh_A10G0474	-1.5767	0.01274	AT1G09200	Histone superfamily protein
Gh_A13G1131	-2.2615	5.1759e-06	AT1G09200	Histone superfamily protein
Gh_A13G1866	-1.6543	0.0034716	AT1G09200	Histone superfamily protein
Gh_A13G1985	-1.7875	0.00016001	AT1G07820	Histone superfamily protein
Gh_D05G0161	-1.8435	0.0035394	AT1G09200	Histone superfamily protein
Gh_D05G0853	-1.7355	0.0057429	AT1G07790	Histone superfamily protein
Gh_D06G1544	-2.2917	0.004939	AT1G09200	Histone superfamily protein
Gh_D08G0021	-1.3197	0.018791	AT1G07820	Histone superfamily protein
Gh_D08G0037	-1.7188	0.007444	AT1G07820	Histone superfamily protein
Gh_D08G0356	-2.8868	0.02669	AT1G09200	Histone superfamily protein
Gh_D08G2487	-1.6967	0.0095076	AT1G09200	Histone superfamily protein
Gh_D09G0853	-1.9195	2.1666e-06	AT1G07790	Histone superfamily protein
Gh_D09G0854	-1.4628	0.010605	AT1G07790	Histone superfamily protein
Gh_D10G0497	-1.5919	0.0028447	AT1G09200	Histone superfamily protein
Gh_D10G0498	-1.7098	0.01997	AT1G09200	Histone superfamily protein
Gh_D13G1403	-1.8597	0.00027185	AT1G09200	Histone superfamily protein
Gh_D13G2384	-1.8609	0.0076087	AT1G07820	Histone superfamily protein
Gh_A08G1852	-2.0716	0.0068508	AT5G27670	histone H2A 7
Gh_D08G2213	-1.84	0.0030883	AT5G27670	histone H2A 7
Gh_A08G2543	-1.6488	0.025423	AT5G02560	histone H2A 12
Gh_D08G0034	-1.2432	0.024979	AT5G02560	histone H2A 12
Gh_A07G1900	-1.924	8.9646e-05	AT3G54560	histone H2A 11
Gh_A08G1671	-1.7234	0.030627	AT3G54560	histone H2A 11
Gh_A11G1156	-1.742	0.0044331	AT3G54560	histone H2A 11
Gh_D08G2019	-1.9358	0.0061213	AT3G54560	histone H2A 11
Gh_D08G0251	0.97611	0.0071259	AT1G51060	histone H2A 10
Gh_A11G1632	1.2547	0.00010725	AT2G18050	histone H1-3
Gh_D11G1792	1.6193	0.0030996	AT2G18050	histone H1-3
Gh_A05G3321	-1.4817	0.0099804	AT4G33470	histone deacetylase 14
Gh_A12G1213	-1.9868	0.0011003	AT5G23420	high-mobility group box 6
Gh_D12G1336	-1.9598	0.0011017	AT5G23420	high-mobility group box 6
Gh_D07G1726	-1.4102	0.0088561	AT1G20696	high mobility group B3
Gh_A08G0681	1.147	0.033916	AT5G03380	Heavy metal transport/detoxification superfamily protein
Gh_A12G0960	1.0332	0.0060891	AT1G01490	Heavy metal transport/detoxification superfamily protein
Gh_A12G1728	0.99051	0.020006	AT5G50740	Heavy metal transport/detoxification superfamily protein
Gh_D06G1721	1.357	0.0022571	AT4G16380	Heavy metal transport/detoxification superfamily protein
Gh_D10G0078	1.2308	0.00022765	AT4G16380	Heavy metal transport/detoxification superfamily protein
Gh_D12G1072	0.97689	0.010412	AT1G01490	Heavy metal transport/detoxification superfamily protein
Gh_D12G2434	-1.1663	0.015522	AT1G01490	Heavy metal transport/detoxification superfamily protein
Gh_A05G4022	1.6692	0.049223	AT4G30110	heavy metal atpase 2
Gh_A05G0164	-3.566	1.7353e-07	AT3G24520	heat shock transcription factor C1
Gh_A06G0536	-3.5348	3.1724e-05	AT3G24520	heat shock transcription factor C1
Gh_D06G0592	-2.519	0.027553	AT3G24520	heat shock transcription factor C1
Gh_A12G2300	2.3416	0.0010721	AT5G52640	heat shock protein 90.1
Gh_D12G2436	1.2629	0.046951	AT5G52640	heat shock protein 90.1
Gh_D11G0181	-0.90701	0.043552	AT5G42020	Heat shock protein 70 (Hsp 70) family protein
Gh_A04G1193	1.497	0.0034969	AT4G27670	heat shock protein 21
Gh_A07G0924	1.6502	1.3379e-05	AT5G59720	heat shock protein 18.2
Gh_A05G0823	1.667	0.037829	AT5G02500	heat shock cognate protein 70-1
Gh_A06G1477	1.0063	0.0038004	AT5G02500	heat shock cognate protein 70-1
Gh_D06G1814	0.98886	0.0047844	AT5G02500	heat shock cognate protein 70-1
Gh_D11G3425	-2.6249	0.039776	AT5G40270	HD domain-containing metal-dependent phosphohydrolase family protein
Gh_D08G1343	0.95972	0.011434	AT3G62270	HCO3- transporter family
Gh_A07G1206	1.0107	0.015777	AT3G62040	Haloacid dehalogenase-like hydrolase (HAD) superfamily protein
Gh_A10G0310	-2.0789	0.0041764	AT5G45700	Haloacid dehalogenase-like hydrolase (HAD) superfamily protein
Gh_A13G2221	1.0805	0.0044331	AT4G11570	Haloacid dehalogenase-like hydrolase (HAD) superfamily protein
Gh_D06G1460	-1.8326	0.030035	AT5G45700	Haloacid dehalogenase-like hydrolase (HAD) superfamily protein
Gh_D07G1257	1.7545	0.033462	AT2G32150	Haloacid dehalogenase-like hydrolase (HAD) superfamily protein
Gh_D07G1307	1.0675	0.0091945	AT3G62040	Haloacid dehalogenase-like hydrolase (HAD) superfamily protein
Gh_D13G0939	0.96583	0.013617	AT4G11570	Haloacid dehalogenase-like hydrolase (HAD) superfamily protein
Gh_A06G1093	0.96438	0.022136	AT5G54390	HAL2-like
Gh_D06G0054	0.94471	0.021264	AT1G75210	HAD-superfamily hydrolase, subfamily IG, 5\'-nucleotidase
Gh_A10G1354	1.3015	0.040456	AT2G38600	HAD superfamily, subfamily IIIB acid phosphatase
Gh_D13G0265	1.1879	0.0029029	AT5G51260	HAD superfamily, subfamily IIIB acid phosphatase
Gh_A04G0435	-1.017	0.0063247	AT1G56050	GTP-binding protein-related
Gh_D05G3186	-0.9002	0.024845	AT1G56050	GTP-binding protein-related
Gh_A08G2509	-2.0433	0.037664	AT3G12080	GTP-binding family protein
Gh_D06G0887	-1.9595	0.0034446	AT1G33240	GT-2-like 1
Gh_A02G1442	0.83421	0.033841	AT2G22942	growth factors
Gh_D03G0278	1.0866	0.0040829	AT2G22942	growth factors
Gh_A08G1267	-1.0227	0.0045878	AT3G60210	GroES-like family protein
Gh_D08G1556	-1.2459	0.0002182	AT3G60210	GroES-like family protein
Gh_A10G0849	1.9706	0.00013822	AT4G36710	GRAS family transcription factor
Gh_A12G2060	-2.1357	7.2312e-05	AT1G63100	GRAS family transcription factor
Gh_D10G0904	1.6907	0.0033936	AT4G36710	GRAS family transcription factor
Gh_D12G2238	-2.8765	2.5922e-07	AT1G63100	GRAS family transcription factor
Gh_D02G1774	1.2767	0.013487	AT5G13200	GRAM domain family protein
Gh_A09G1428	0.87505	0.038048	AT3G53950	glyoxal oxidase-related protein
Gh_D01G2153	1.0212	0.0095166	AT3G53950	glyoxal oxidase-related protein
Gh_D09G1436	0.91777	0.026631	AT3G53950	glyoxal oxidase-related protein
Gh_A11G0073	1.3419	0.0011017	AT5G62220	glycosyltransferase 18
Gh_D11G0077	1.2914	0.01105	AT5G62220	glycosyltransferase 18
Gh_A13G0714	-1.4741	0.0049557	AT3G29320	Glycosyl transferase, family 35
Gh_D13G0836	-1.7482	1.7922e-07	AT3G29320	Glycosyl transferase, family 35
Gh_A06G0779	-1.6456	0.011594	AT3G13790	Glycosyl hydrolases family 32 protein
Gh_D03G0541	-1.5013	0.0034969	AT3G13790	Glycosyl hydrolases family 32 protein
Gh_D11G1116	1.7974	5.9122e-05	AT1G02310	Glycosyl hydrolase superfamily protein
Gh_A01G0299	-2.7529	0.0037067	AT2G39640	glycosyl hydrolase family 17 protein
Gh_A05G0191	-1.5162	0.0061888	AT2G39640	glycosyl hydrolase family 17 protein
Gh_Sca016465G01	-1.5804	0.023458	AT2G39640	glycosyl hydrolase family 17 protein
Gh_D03G0779	-1.7925	0.0030996	AT4G02290	glycosyl hydrolase 9B13
Gh_D10G1727	1.0437	0.036293	AT3G06780	glycine-rich protein
Gh_D11G0942	0.81258	0.046507	AT4G00400	glycerol-3-phosphate acyltransferase 8
Gh_D03G1284	-1.2327	0.022883	AT5G21060	Glyceraldehyde-3-phosphate dehydrogenase-like family protein
Gh_A01G0826	1.3189	0.032321	AT1G42970	glyceraldehyde-3-phosphate dehydrogenase B subunit
Gh_D01G0854	1.2634	0.023949	AT1G42970	glyceraldehyde-3-phosphate dehydrogenase B subunit
Gh_D05G1700	0.94387	0.0089904	AT1G42970	glyceraldehyde-3-phosphate dehydrogenase B subunit
Gh_D10G0782	0.93028	0.034332	AT1G12900	glyceraldehyde 3-phosphate dehydrogenase A subunit 2
Gh_A04G0409	0.88963	0.01631	AT1G17180	glutathione S-transferase TAU 25
Gh_A04G0830	0.77974	0.047869	AT1G59700	glutathione S-transferase TAU 16
Gh_A09G1302	-1.7113	0.047546	AT5G03870	Glutaredoxin family protein
Gh_A11G0230	1.2723	0.0011017	AT1G64500	Glutaredoxin family protein
Gh_D11G0244	1.1813	0.00090549	AT1G64500	Glutaredoxin family protein
Gh_D12G0079	1.7875	0.010834	AT2G47880	Glutaredoxin family protein
Gh_D13G0032	-2.0914	0.045894	AT5G01420	Glutaredoxin family protein
Gh_A13G1945	1.9141	2.3896e-07	AT3G47340	glutamine-dependent asparagine synthase 1
Gh_A09G1788	0.99523	0.0055076	AT5G35630	glutamine synthetase 2
Gh_D07G1773	-0.91569	0.047869	AT5G37600	glutamine synthase clone R1
Gh_Sca102810G01	1.7177	0.0037542	AT5G57685	glutamine dumper 3
Gh_A03G0987	1.0841	0.021002	AT5G57890	Glutamine amidotransferase type 1 family protein
Gh_A07G1779	-2.4922	1.0124e-05	AT5G48400	Glutamate receptor family protein
Gh_A08G1891	-1.801	1.0195e-07	AT3G03910	glutamate dehydrogenase 3
Gh_D02G1390	-1.7259	0.036158	AT2G02010	glutamate decarboxylase 4
Gh_A07G0565	-1.2612	0.042203	AT5G33320	Glucose-6-phosphate/phosphate translocator-related
Gh_D06G1610	-1.7725	0.0011017	AT1G61800	glucose-6-phosphate/phosphate translocator 2
Gh_A05G2978	-2.0779	7.2121e-07	AT5G40760	glucose-6-phosphate dehydrogenase 6
Gh_A13G0420	1.0649	0.031332	AT5G65630	global transcription factor group E7
Gh_D13G0469	0.89743	0.042129	AT1G73150	global transcription factor group E3
Gh_A05G3949	-1.8095	0.012068	AT5G20630	germin 3
Gh_A05G2280	-1.7381	0.031956	AT1G78300	general regulatory factor 2
Gh_A06G1995	0.87166	0.030174	AT1G29670	GDSL-like Lipase/Acylhydrolase superfamily protein
Gh_D06G2129	0.95824	0.04132	AT1G29670	GDSL-like Lipase/Acylhydrolase superfamily protein
Gh_D04G0677	-2.8691	0.007515	AT2G30310	GDSL-like Lipase/Acylhydrolase family protein
Gh_A11G0849	1.4831	0.033607	AT2G46270	G-box binding factor 3
Gh_D11G0991	1.2182	0.0088907	AT2G46270	G-box binding factor 3
Gh_A01G0139	1.1307	0.00091303	AT2G20570	GBF\'s pro-rich region-interacting factor 1
Gh_D01G0183	1.0738	0.0032722	AT2G20570	GBF\'s pro-rich region-interacting factor 1
Gh_D12G1405	1.636	0.020006	AT2G20570	GBF\'s pro-rich region-interacting factor 1
Gh_A09G0153	-0.96814	0.027892	AT5G15230	GAST1 protein homolog 4
Gh_D04G0443	-1.5431	0.00046707	AT5G15230	GAST1 protein homolog 4
Gh_A06G0044	1.7749	0.0001327	AT1G75750	GAST1 protein homolog 1
Gh_D06G2270	1.3893	4.3911e-05	AT1G75750	GAST1 protein homolog 1
Gh_D01G0385	1.2527	0.0017125	AT1G78680	gamma-glutamyl hydrolase 2
Gh_D08G0751	-1.5294	0.027173	AT1G54690	gamma histone variant H2AX
Gh_A03G0908	1.3759	0.0065293	AT2G44130	Galactose oxidase/kelch repeat superfamily protein
Gh_A11G2216	-1.522	0.00068689	AT3G04340	FtsH extracellular protease family
Gh_D11G2525	-1.4311	0.0047164	AT3G04340	FtsH extracellular protease family
Gh_A12G0562	1.2556	8.3083e-05	AT4G38970	fructose-bisphosphate aldolase 2
Gh_A12G1468	-2.049	3.1632e-06	AT1G69200	fructokinase-like 2
Gh_D12G1596	-1.429	0.0038836	AT1G69200	fructokinase-like 2
Gh_D09G1535	-2.247	0.00033245	AT3G54090	fructokinase-like 1
Gh_Sca005103G02	-1.9311	0.0010053	AT3G54090	fructokinase-like 1
Gh_A09G1097	-3.2138	1.7806e-06	AT1G34355	forkhead-associated (FHA) domain-containing protein
Gh_A09G0431	-1.6124	0.00017823	AT4G25340	FK506 BINDING PROTEIN 53
Gh_D09G0445	-1.4895	0.037889	AT4G25340	FK506 BINDING PROTEIN 53
Gh_A10G1980	-2.2448	2.1666e-06	AT5G13840	FIZZY-related 3
Gh_D10G2286	-1.4346	0.00058494	AT5G13840	FIZZY-related 3
Gh_A10G0640	-1.4348	0.0029915	AT3G27060	Ferritin/ribonucleotide reductase-like family protein
Gh_D10G2127	1.279	0.026792	AT5G49740	ferric reduction oxidase 7
Gh_A07G0392	-1.4372	0.0035132	AT5G51100	Fe superoxide dismutase 2
Gh_D07G0457	1.2396	0.036439	AT5G51100	Fe superoxide dismutase 2
Gh_A08G0390	0.95705	0.040813	AT3G62980	F-box/RNI-like superfamily protein
Gh_D08G1288	0.86648	0.040509	AT3G62980	F-box/RNI-like superfamily protein
Gh_A11G1709	-1.0847	0.047529	AT5G49610	F-box family protein
Gh_A11G0840	-2.2334	0.0041852	AT2G46210	Fatty acid/sphingolipid desaturase
Gh_A01G0611	0.93428	0.010555	AT4G27030	fatty acid desaturase A
Gh_D12G2640	-2.7357	0.012486	AT2G44190	Family of unknown function (DUF566)
Gh_D11G1977	0.96247	0.028878	AT5G67290	FAD-dependent oxidoreductase family protein
Gh_A06G1604	-1.8476	0.00011106	AT4G20840	FAD-binding Berberine family protein
Gh_D06G1959	-0.99621	0.038483	AT4G20840	FAD-binding Berberine family protein
Gh_A04G1093	-2.3764	2.8295e-09	AT1G58440	FAD/NAD(P)-binding oxidoreductase family protein
Gh_A08G1915	-1.2697	0.011932	AT3G04650	FAD/NAD(P)-binding oxidoreductase family protein
Gh_D04G2024	-2.7906	2.6234e-08	AT1G58440	FAD/NAD(P)-binding oxidoreductase family protein
Gh_D08G2280	-1.4457	0.017788	AT3G04650	FAD/NAD(P)-binding oxidoreductase family protein
Gh_A04G1106	-1.4612	0.023174	AT2G23460	extra-large G-protein 1
Gh_A05G3615	-2.3183	0.0023625	AT1G14040	EXS (ERD1/XPR1/SYG1) family protein
Gh_A12G1575	1.268	0.00022758	AT1G68740	EXS (ERD1/XPR1/SYG1) family protein
Gh_D05G2936	-1.5094	0.0023903	AT1G14040	EXS (ERD1/XPR1/SYG1) family protein
Gh_A05G2385	1.1376	0.00071198	AT2G40610	expansin A8
Gh_A05G3493	1.2031	0.00047444	AT2G40610	expansin A8
Gh_A13G0050	1.0126	0.020419	AT2G40610	expansin A8
Gh_D04G1924	1.0878	0.0013803	AT2G40610	expansin A8
Gh_D05G2650	1.1075	0.0011793	AT2G40610	expansin A8
Gh_A10G1374	1.0678	0.015918	AT3G29030	expansin A5
Gh_A05G1576	-1.5462	0.00073074	AT1G20190	expansin 11
Gh_A01G1806	1.3782	0.017474	AT5G03795	Exostosin family protein
Gh_A05G1929	1.7478	0.00021357	AT5G64260	EXORDIUM like 2
Gh_A05G0508	-1.4773	0.002014	AT5G10770	Eukaryotic aspartyl protease family protein
Gh_A05G0511	-1.1692	0.01171	AT5G10770	Eukaryotic aspartyl protease family protein
Gh_A09G1598	0.87623	0.023834	AT3G18490	Eukaryotic aspartyl protease family protein
Gh_A10G1985	1.1814	0.0033348	AT2G39710	Eukaryotic aspartyl protease family protein
Gh_D10G2292	1.0692	0.0055999	AT2G39710	Eukaryotic aspartyl protease family protein
Gh_D12G2646	1.0463	0.025074	AT3G18490	Eukaryotic aspartyl protease family protein
Gh_D09G2285	-1.028	0.0077044	AT3G16770	ethylene-responsive element binding protein
Gh_A05G1492	1.1086	0.0016489	AT1G05010	ethylene-forming enzyme
Gh_A07G0774	2.4232	0.0099353	AT1G05010	ethylene-forming enzyme
Gh_D11G1565	1.1211	0.0085531	AT1G05010	ethylene-forming enzyme
Gh_D05G3616	1.189	0.0055076	AT1G50640	ethylene responsive element binding factor 3
Gh_A10G0020	-0.97246	0.031616	AT1G50430	Ergosterol biosynthesis ERG4/ERG24 family
Gh_A08G0402	-2.9318	0.026572	AT4G02900	ERD (early-responsive to dehydration stress) family protein
Gh_D07G0285	0.89436	0.028001	AT2G25430	epsin N-terminal homology (ENTH) domain-containing protein / clathrin assembly protein-related
Gh_A10G0096	-1.1988	0.017304	AT4G05520	EPS15 homology domain 2
Gh_A02G1482	-1.878	0.0034956	AT5G67270	end binding protein 1C
Gh_D03G0232	-2.1572	0.00034221	AT5G67270	end binding protein 1C
Gh_A12G1829	-1.8868	0.00033245	AT4G19350	embryo defective 3006
Gh_A12G0232	-1.1578	0.039325	AT1G49510	embryo defective 1273
Gh_A09G2275	-1.1061	0.0022698	AT3G08740	elongation factor P (EF-P) family protein
Gh_D09G2054	-1.2578	0.029066	AT3G08740	elongation factor P (EF-P) family protein
Gh_A04G0789	-1.9072	0.00335	AT3G08950	electron transport SCO1/SenC family protein
Gh_D01G1024	1.1131	0.033647	AT1G73630	EF hand calcium-binding protein family
Gh_D06G0222	1.2463	0.0020601	AT1G10090	Early-responsive to dehydration stress protein (ERD4)
Gh_A05G0491	-2.2438	5.3131e-06	AT4G31840	early nodulin-like protein 15
Gh_D05G0609	-2.1136	0.00061916	AT4G31840	early nodulin-like protein 15
Gh_A07G0267	-1.3967	0.012407	AT2G25060	early nodulin-like protein 14
Gh_D07G0323	-2.1745	7.1839e-08	AT2G25060	early nodulin-like protein 14
Gh_D13G0069	-1.4678	0.00099448	AT2G40550	E2F target gene 1
Gh_D12G2731	-2.4014	5.8034e-06	AT5G42080	dynamin-like protein
Gh_A12G1925	-1.4689	0.0082534	AT3G60190	DYNAMIN-like 1E
Gh_D12G2105	-1.2671	0.0029	AT3G60190	DYNAMIN-like 1E
Gh_D01G1936	1.055	0.015935	AT1G76890	Duplicated homeodomain-like superfamily protein
Gh_A06G0867	-1.6112	0.00085484	AT1G80710	DROUGHT SENSITIVE 1
Gh_A02G0744	0.93615	0.025865	AT1G21680	DPP6 N-terminal domain-like protein
Gh_A08G0857	-2.9742	0.014371	AT3G48160	DP-E2F-like 1
Gh_D08G1034	-2.7152	0.014304	AT3G48160	DP-E2F-like 1
Gh_D03G1525	-0.86628	0.043928	AT4G12060	Double Clp-N motif protein
Gh_D09G0443	-0.84686	0.038483	AT4G25370	Double Clp-N motif protein
Gh_A11G2439	1.0589	0.002153	AT1G56220	Dormancy/auxin associated family protein
Gh_D11G2757	1.1135	0.0011003	AT1G56220	Dormancy/auxin associated family protein
Gh_A01G0079	0.90757	0.016932	AT4G34215	Domain of unknown function (DUF303)
Gh_D05G1526	0.97935	0.018412	AT1G28310	Dof-type zinc finger DNA-binding family protein
Gh_A02G0191	1.1268	0.002704	AT4G13830	DNAJ-like 20
Gh_D02G0254	1.1883	0.00088638	AT4G13830	DNAJ-like 20
Gh_A03G0089	-1.2765	0.013779	AT2G35720	DNAJ heat shock N-terminal domain-containing protein
Gh_A05G1343	0.86158	0.042894	AT2G20560	DNAJ heat shock family protein
Gh_A01G1287	-1.4805	0.048965	AT3G25980	DNA-binding HORMA family protein
Gh_A03G1129	-1.4761	0.014211	AT3G25980	DNA-binding HORMA family protein
Gh_D01G1580	-2.1071	0.033258	AT3G25980	DNA-binding HORMA family protein
Gh_A05G2701	-1.7515	0.012048	AT1G67630	DNA polymerase alpha 2
Gh_D03G0667	-1.1743	0.001015	AT5G04130	DNA GYRASE B2
Gh_A05G3445	-1.4864	0.0199	AT3G10690	DNA GYRASE A
Gh_A02G0054	1.6076	0.0041852	AT3G51710	D-mannose binding lectin protein with Apple-like carbohydrate-binding domain
Gh_A03G2000	0.97245	0.044222	AT1G12550	D-isomer specific 2-hydroxyacid dehydrogenase family protein
Gh_D11G3199	1.0039	0.0076708	AT1G69550	disease resistance protein (TIR-NBS-LRR class)
Gh_D11G1010	2.2417	0.00050209	AT5G42800	dihydroflavonol 4-reductase
Gh_A01G0245	-1.6742	0.010555	AT1G72250	Di-glucose binding protein with Kinesin motor domain
Gh_A12G0785	-2.8472	1.4758e-09	AT2G22610	Di-glucose binding protein with Kinesin motor domain
Gh_D01G0243	-1.7686	0.0037067	AT1G72250	Di-glucose binding protein with Kinesin motor domain
Gh_D12G0797	-2.0907	5.4493e-05	AT2G22610	Di-glucose binding protein with Kinesin motor domain
Gh_D01G1133	-1.0182	0.036168	AT3G03300	dicer-like 2
Gh_A12G1085	-1.8228	0.028025	AT4G01730	DHHC-type zinc finger family protein
Gh_A12G0121	0.85613	0.021982	AT5G64170	dentin sialophosphoprotein-related
Gh_D12G0138	1.0652	0.0028961	AT5G64170	dentin sialophosphoprotein-related
Gh_A02G1800	0.93434	0.0090675	AT3G16240	delta tonoplast integral protein
Gh_D11G1234	0.88877	0.046773	AT3G06350	dehydroquinate dehydratase, putative / shikimate dehydrogenase, putative
Gh_Sca094763G01	-1.2035	0.040226	AT5G11170	DEAD/DEAH box RNA helicase family protein
Gh_D05G3103	-1.4288	0.017698	AT1G70070	DEAD/DEAH box helicase, putative
Gh_D02G1691	-2.0254	0.039432	AT1G59990	DEA(D/H)-box RNA helicase family protein
Gh_D03G1844	-0.94326	0.028878	AT1G31970	DEA(D/H)-box RNA helicase family protein
Gh_D06G0181	-1.1918	0.01456	AT3G19480	D-3-phosphoglycerate dehydrogenase
Gh_D11G1719	-0.94414	0.01944	AT1G65930	cytosolic NADP+-dependent isocitrate dehydrogenase
Gh_A07G0213	-1.6392	0.011024	AT4G30920	Cytosol aminopeptidase family protein
Gh_A06G0738	1.3759	0.0055999	AT5G21482	cytokinin oxidase 7
Gh_D06G0885	1.5589	0.048958	AT5G21482	cytokinin oxidase 7
Gh_D13G2023	1.2114	0.0034716	AT5G21482	cytokinin oxidase 7
Gh_D06G0027	0.99945	0.024801	AT1G75450	cytokinin oxidase 5
Gh_D10G1008	-3.3039	0.026133	AT4G39490	cytochrome P450, family 96, subfamily A, polypeptide 10
Gh_D03G1138	-4.3472	0.0093043	AT1G12740	cytochrome P450, family 87, subfamily A, polypeptide 2
Gh_D12G0534	-2.4865	0.028196	AT4G37370	cytochrome P450, family 81, subfamily D, polypeptide 8
Gh_A08G0963	1.3818	0.00012065	AT2G46660	cytochrome P450, family 78, subfamily A, polypeptide 6
Gh_D12G2348	1.5581	4.6231e-05	AT2G46660	cytochrome P450, family 78, subfamily A, polypeptide 6
Gh_A13G0740	1.59	2.8079e-06	AT1G13710	cytochrome P450, family 78, subfamily A, polypeptide 5
Gh_D13G0865	1.6574	0.0021834	AT1G13710	cytochrome P450, family 78, subfamily A, polypeptide 5
Gh_D12G0593	1.2112	0.03499	AT1G19630	cytochrome P450, family 722, subfamily A, polypeptide 1
Gh_A03G1667	1.1201	0.003714	AT3G19270	cytochrome P450, family 707, subfamily A, polypeptide 4
Gh_D03G1505	-0.97026	0.010555	AT4G12320	cytochrome P450, family 706, subfamily A, polypeptide 6
Gh_A12G2399	0.83594	0.032085	AT4G12300	cytochrome P450, family 706, subfamily A, polypeptide 4
Gh_D01G0496	1.0915	0.037667	AT5G07990	Cytochrome P450 superfamily protein
Gh_D06G0835	-2.3103	6.0278e-05	AT5G57815	Cytochrome c oxidase, subunit Vib family protein
Gh_D08G2552	0.95735	0.015098	AT2G19570	cytidine deaminase 1
Gh_D13G1029	-1.4254	0.0012843	AT3G03630	cysteine synthase 26
Gh_A13G1686	1.0173	0.019776	AT3G45310	Cysteine proteinases superfamily protein
Gh_D01G0235	-1.9108	6.909e-05	AT3G23510	Cyclopropane-fatty-acyl-phospholipid synthase
Gh_D01G2263	-2.0371	6.4162e-07	AT3G23510	Cyclopropane-fatty-acyl-phospholipid synthase
Gh_D12G1403	-1.3736	0.010435	AT3G66654	Cyclophilin-like peptidyl-prolyl cis-trans isomerase family protein
Gh_A04G1277	0.97373	0.026479	AT3G47500	cycling DOF factor 3
Gh_A12G1614	0.8988	0.022371	AT3G47500	cycling DOF factor 3
Gh_D04G1904	1.2413	0.012157	AT3G47500	cycling DOF factor 3
Gh_D11G0738	0.92269	0.028182	AT5G39660	cycling DOF factor 2
Gh_A05G1796	-2.6433	0.0092735	AT1G47210	cyclin-dependent protein kinase 3;2
Gh_D05G1991	-2.4779	0.0061798	AT1G47210	cyclin-dependent protein kinase 3;2
Gh_A01G0813	-1.69	8.2793e-05	AT1G20930	cyclin-dependent kinase B2;2
Gh_D01G0840	-1.7368	4.3851e-05	AT1G20930	cyclin-dependent kinase B2;2
Gh_A08G1867	1.0278	0.030781	AT3G05327	Cyclin family protein
Gh_A11G2739	-2.0349	1.3715e-05	AT5G06150	Cyclin family protein
Gh_D08G2228	1.3826	0.0068496	AT3G05327	Cyclin family protein
Gh_D11G3346	-1.7875	0.00039636	AT5G06150	Cyclin family protein
Gh_A01G0991	-2.7841	0.0052505	AT5G67260	CYCLIN D3;2
Gh_A02G0849	-1.9381	2.0897e-05	AT4G34160	CYCLIN D3;1
Gh_A03G1646	-1.5874	0.032506	AT4G34160	CYCLIN D3;1
Gh_D08G0847	-1.8849	0.00028118	AT1G16330	cyclin b3;1
Gh_A05G2161	-1.7716	0.0016926	AT1G76310	CYCLIN B2;4
Gh_D05G2416	-1.3393	0.0096072	AT1G76310	CYCLIN B2;4
Gh_D03G0023	-2.0814	0.00064384	AT1G20610	Cyclin B2;3
Gh_A09G1018	-1.8952	8.2576e-06	AT2G26760	Cyclin B1;4
Gh_D09G1039	-1.9236	2.7573e-05	AT2G26760	Cyclin B1;4
Gh_D09G0813	-1.7752	0.03832	AT1G80370	Cyclin A2;4
Gh_A02G1079	-1.9114	0.0034009	AT1G44110	Cyclin A1;1
Gh_A05G2013	-2.239	1.2468e-05	AT1G44110	Cyclin A1;1
Gh_D03G1752	-2.2223	0.00019902	AT1G44110	Cyclin A1;1
Gh_D05G2257	-2.2837	0.0064629	AT1G44110	Cyclin A1;1
Gh_D09G0106	1.5854	0.0063568	AT5G15410	Cyclic nucleotide-regulated ion channel family protein
Gh_A12G2418	-1.4045	0.014084	AT3G18390	CRS1 / YhbY (CRM) domain-containing protein
Gh_D12G2655	-1.1662	0.029117	AT3G18390	CRS1 / YhbY (CRM) domain-containing protein
Gh_D09G1411	-2.4613	0.031956	AT3G09780	CRINKLY4 related 1
Gh_A05G0722	-2.2649	0.0088139	AT2G28190	copper/zinc superoxide dismutase 2
Gh_A05G1497	1.0647	0.0034716	AT1G45063	copper ion binding;electron carriers
Gh_D05G0142	1.2114	0.044172	AT1G45063	copper ion binding;electron carriers
Gh_A05G0516	0.8066	0.043546	AT5G24930	CONSTANS-like 4
Gh_A13G1580	0.81989	0.032334	AT5G24930	CONSTANS-like 4
Gh_D05G0635	0.9156	0.013617	AT5G24930	CONSTANS-like 4
Gh_D13G1939	0.83279	0.031616	AT5G24930	CONSTANS-like 4
Gh_D12G0543	1.2715	0.00010725	AT3G02380	CONSTANS-like 2
Gh_D01G2164	-1.4243	0.02174	AT3G55550	Concanavalin A-like lectin protein kinase family protein
Gh_Sca017089G01	1.2747	0.0022984	AT5G55830	Concanavalin A-like lectin protein kinase family protein
Gh_A08G0686	-1.3573	0.040829	AT3G62810	complex 1 family protein / LVR family protein
Gh_A13G0294	-1.1912	0.002153	AT2G21660	cold, circadian rhythm, and rna binding 2
Gh_D05G2211	0.83402	0.039854	AT4G36020	cold shock domain protein 1
Gh_A04G0998	-0.94565	0.031616	AT1G11750	CLP protease proteolytic subunit 6
Gh_D04G1549	-0.9182	0.029486	AT1G11750	CLP protease proteolytic subunit 6
Gh_D13G2518	0.97565	0.015548	AT2G40060	Clathrin light chain protein
Gh_D03G1518	0.91291	0.022076	AT1G62850	Class I peptide chain release factor
Gh_D04G1053	-1.2499	0.0020987	AT5G22920	CHY-type/CTCHY-type/RING-type Zinc finger protein
Gh_A07G0385	-1.8485	6.1547e-05	AT1G69770	chromomethylase 3
Gh_D07G0449	-2.0462	1.2959e-05	AT1G69770	chromomethylase 3
Gh_D01G1797	-3.077	0.00066814	AT1G80740	chromomethylase 1
Gh_A12G0603	-1.5815	0.0071168	AT5G66750	chromatin remodeling 1
Gh_D12G2782	-1.7824	0.0031192	AT5G66750	chromatin remodeling 1
Gh_D05G2340	1.0353	0.0076708	AT1G71697	choline kinase 1
Gh_A05G0054	-1.2076	0.0071102	AT2G47910	chlororespiratory reduction 6
Gh_D05G0111	-1.1286	0.012131	AT2G47910	chlororespiratory reduction 6
Gh_Sca005798G01	-0.84585	0.041146	AT2G01590	chlororespiratory reduction 3
Gh_A03G1831	1.0482	0.0037995	AT2G47450	chloroplast signal recognition particle component (CAO)
Gh_D02G2264	1.1355	0.0014755	AT2G47450	chloroplast signal recognition particle component (CAO)
Gh_A04G0623	-1.7815	3.533e-09	AT3G53460	chloroplast RNA-binding protein 29
Gh_A09G1400	-2.921	8.2576e-06	AT3G53460	chloroplast RNA-binding protein 29
Gh_D03G0965	-1.0349	0.0071259	AT3G53460	chloroplast RNA-binding protein 29
Gh_D04G1081	-2.1522	1.0412e-12	AT3G53460	chloroplast RNA-binding protein 29
Gh_D09G1404	-2.9912	3.3514e-05	AT3G53460	chloroplast RNA-binding protein 29
Gh_A11G2667	-0.8979	0.045758	AT1G08640	Chloroplast J-like domain 1
Gh_A05G0572	0.80281	0.04164	AT5G19855	Chaperonin-like RbcX protein
Gh_D05G0701	0.93568	0.011011	AT5G19855	Chaperonin-like RbcX protein
Gh_A05G0916	-1.1651	0.0017431	AT2G28000	chaperonin-60alpha
Gh_D05G1000	-0.92004	0.02357	AT2G28000	chaperonin-60alpha
Gh_A05G1083	-1.0857	0.0015826	AT1G55490	chaperonin 60 beta
Gh_D05G1261	-1.0925	0.0013572	AT1G55490	chaperonin 60 beta
Gh_D10G1996	-1.5759	2.2608e-07	AT1G55490	chaperonin 60 beta
Gh_A07G2354	-1.4052	1.3379e-05	AT5G20720	chaperonin 20
Gh_A09G1854	-1.1332	0.012131	AT5G20720	chaperonin 20
Gh_D06G0816	-0.85084	0.025865	AT5G20720	chaperonin 20
Gh_D07G0131	-1.0109	0.0057429	AT5G20720	chaperonin 20
Gh_A03G0935	-0.8876	0.017344	AT2G04030	Chaperone protein htpG family protein
Gh_D01G0932	-2.0837	0.0019701	AT4G24190	Chaperone protein htpG family protein
Gh_D02G1319	-1.0316	0.0025498	AT2G04030	Chaperone protein htpG family protein
Gh_A05G2646	1.3309	0.00072978	AT4G09350	Chaperone DnaJ-domain superfamily protein
Gh_A11G1350	0.93104	0.032233	AT4G12780	Chaperone DnaJ-domain superfamily protein
Gh_A11G2469	-2.4022	2.0285e-10	AT1G56300	Chaperone DnaJ-domain superfamily protein
Gh_A12G1170	1.2513	0.00021456	AT1G56300	Chaperone DnaJ-domain superfamily protein
Gh_D03G0085	0.83759	0.036168	AT2G17880	Chaperone DnaJ-domain superfamily protein
Gh_D05G2948	1.28	0.00014472	AT4G09350	Chaperone DnaJ-domain superfamily protein
Gh_D11G2787	-2.2389	1.1318e-09	AT1G56300	Chaperone DnaJ-domain superfamily protein
Gh_D12G1290	0.84609	0.048095	AT1G56300	Chaperone DnaJ-domain superfamily protein
Gh_A02G1634	-2.467	7.5992e-06	AT5G66230	Chalcone-flavanone isomerase family protein
Gh_A12G0551	-2.0744	0.0047059	AT5G66230	Chalcone-flavanone isomerase family protein
Gh_D03G0088	-2.28	9.7838e-08	AT5G66230	Chalcone-flavanone isomerase family protein
Gh_D11G1777	-2.3002	0.00023633	AT5G66230	Chalcone-flavanone isomerase family protein
Gh_D12G0568	-1.95	0.001178	AT5G66230	Chalcone-flavanone isomerase family protein
Gh_D13G1602	-0.90452	0.039325	AT1G53520	Chalcone-flavanone isomerase family protein
Gh_A12G1169	-1.7886	0.00023721	AT1G02730	cellulose synthase-like D5
Gh_D12G1289	-1.8163	4.8583e-06	AT1G02730	cellulose synthase-like D5
Gh_D05G2313	0.94515	0.0088594	AT4G39350	cellulose synthase A2
Gh_A10G1552	0.85616	0.047869	AT1G47960	cell wall / vacuolar inhibitor of fructosidase 1
Gh_D10G1801	1.1969	0.00078794	AT1G47960	cell wall / vacuolar inhibitor of fructosidase 1
Gh_A03G0429	-3.4851	0.021905	AT1G07270	Cell division control, Cdc6
Gh_A12G2039	-2.4021	0.016091	AT4G22860	Cell cycle regulated microtubule associated protein
Gh_D12G2217	-1.6061	0.02092	AT4G22860	Cell cycle regulated microtubule associated protein
Gh_D07G1034	-2.113	0.00012065	AT2G27970	CDK-subunit 2
Gh_A11G0124	1.1258	0.028878	AT5G53420	CCT motif family protein
Gh_A05G0346	0.96007	0.013617	AT2G19810	CCCH-type zinc finger family protein
Gh_A07G2288	1.0051	0.028848	AT2G19810	CCCH-type zinc finger family protein
Gh_A08G2230	1.542	2.0764e-05	AT2G19810	CCCH-type zinc finger family protein
Gh_D07G2410	1.241	0.00061126	AT2G19810	CCCH-type zinc finger family protein
Gh_D05G0599	2.0008	0.011643	AT5G25110	CBL-interacting protein kinase 25
Gh_D06G1080	0.96598	0.03246	AT5G25110	CBL-interacting protein kinase 25
Gh_A10G1766	1.0227	0.014613	AT3G10600	cationic amino acid transporter 7
Gh_A04G0697	1.1868	0.005306	AT3G53720	cation/H+ exchanger 20
Gh_A01G1969	0.88626	0.017339	AT3G51860	cation exchanger 3
Gh_D01G2229	1.1519	0.0045581	AT3G51860	cation exchanger 3
Gh_D09G1556	0.8208	0.031228	AT3G51860	cation exchanger 3
Gh_D03G0890	-0.9608	0.03673	AT1G74790	catalytics
Gh_D03G0021	1.3352	0.023812	AT4G35090	catalase 2
Gh_D04G0517	0.92903	0.014528	AT3G01500	carbonic anhydrase 1
Gh_A08G0771	1.1451	0.0018706	AT4G25780	CAP (Cysteine-rich secretory proteins, Antigen 5, and Pathogenesis-related 1 protein) superfamily protein
Gh_D08G0917	1.0725	0.0054052	AT4G25780	CAP (Cysteine-rich secretory proteins, Antigen 5, and Pathogenesis-related 1 protein) superfamily protein
Gh_A09G0628	1.068	0.0084512	AT4G16146	cAMP-regulated phosphoprotein 19-related protein
Gh_D13G1884	-0.89419	0.019131	AT1G56340	calreticulin 1a
Gh_D04G0366	-1.1516	0.028878	AT5G23580	calmodulin-like domain protein kinase 9
Gh_A05G0070	-2.2812	0.010555	AT2G11520	calmodulin-binding receptor-like cytoplasmic kinase 3
Gh_D08G2474	-1.1535	0.011976	AT2G11520	calmodulin-binding receptor-like cytoplasmic kinase 3
Gh_D12G2552	1.0353	0.0047675	AT1G66400	calmodulin like 23
Gh_D11G0314	1.2772	0.00088315	AT1G18890	calcium-dependent protein kinase 1
Gh_A08G1047	1.3844	0.013383	AT2G16760	Calcium-dependent phosphotriesterase superfamily protein
Gh_A03G1044	1.491	0.0013235	AT1G70790	Calcium-dependent lipid-binding (CaLB domain) family protein
Gh_A09G0410	1.6661	0.010412	AT5G23950	Calcium-dependent lipid-binding (CaLB domain) family protein
Gh_A10G2346	1.1596	0.0011059	AT5G04220	Calcium-dependent lipid-binding (CaLB domain) family protein
Gh_A11G2635	1.1388	0.0048431	AT4G15740	Calcium-dependent lipid-binding (CaLB domain) family protein
Gh_A11G2636	-1.0421	0.037906	AT4G15740	Calcium-dependent lipid-binding (CaLB domain) family protein
Gh_D02G1442	1.2237	0.00021972	AT1G70790	Calcium-dependent lipid-binding (CaLB domain) family protein
Gh_D10G2527	1.0509	0.0038514	AT5G04220	Calcium-dependent lipid-binding (CaLB domain) family protein
Gh_A11G0933	0.94606	0.020824	AT1G02270	Calcium-binding endonuclease/exonuclease/phosphatase family
Gh_A05G2022	1.0194	0.02553	AT1G21550	Calcium-binding EF-hand family protein
Gh_A11G3105	0.90289	0.019411	AT2G15680	Calcium-binding EF-hand family protein
Gh_D05G2265	1.1609	0.00045229	AT1G21550	Calcium-binding EF-hand family protein
Gh_A05G1998	0.97104	0.03541	AT2G41100	Calcium-binding EF hand family protein
Gh_D07G0377	0.9888	0.0122	AT2G41100	Calcium-binding EF hand family protein
Gh_Sca058336G01	1.1651	0.00085002	AT2G41100	Calcium-binding EF hand family protein
Gh_A10G1576	0.93885	0.012362	AT3G17470	Ca2+-activated RelA/spot homolog
Gh_Sca004981G04	-1.3591	0.032194	AT3G56170	Ca-2+ dependent nuclease
Gh_A06G1187	1.0161	0.016204	AT4G18160	Ca2+ activated outward rectifying K+ channel 6
Gh_A10G1152	-1.9087	0.021611	AT1G05440	C-8 sterol isomerases
Gh_D09G1358	1.2048	0.018633	AT5G03510	C2H2-type zinc finger family protein
Gh_A02G1566	1.0478	0.043691	AT5G66730	C2H2-like zinc finger protein
Gh_A06G0175	-2.3601	1.3379e-05	AT5G52010	C2H2-like zinc finger protein
Gh_A08G2342	-3.1549	0.039854	AT3G03680	C2 calcium/lipid-binding plant phosphoribosyltransferase family protein
Gh_A05G0390	0.8385	0.031477	AT5G25610	BURP domain-containing protein
Gh_A05G2425	-1.299	0.0093285	AT2G33560	BUB1-related (BUB1: budding uninhibited by benzymidazol 1)
Gh_D07G0549	-1.6585	0.021767	AT5G63160	BTB and TAZ domain protein 1
Gh_A09G0502	-1.1652	0.00047829	AT3G18080	B-S glucosidase 44
Gh_D07G2086	-1.902	0.031359	AT1G04020	breast cancer associated RING 1
Gh_A07G1623	-1.4107	0.00363	AT3G30180	brassinosteroid-6-oxidase 2
Gh_D07G1822	-1.1391	0.036448	AT3G30180	brassinosteroid-6-oxidase 2
Gh_A09G1589	1.5049	0.049495	AT1G73830	BR enhanced expression 3
Gh_A06G1297	-1.9786	0.0021025	AT4G21820	binding;calmodulin binding
Gh_D06G1621	-1.5939	0.012356	AT4G21820	binding;calmodulin binding
Gh_D10G0141	-1.7068	0.016532	AT4G21820	binding;calmodulin binding
Gh_A11G1826	0.81284	0.0443	AT2G22125	binding
Gh_D11G3087	-1.7757	0.011572	AT3G57060	binding
Gh_D13G1279	-1.2069	0.03832	AT1G79150	binding
Gh_A07G0235	0.88365	0.016833	AT2G45180	Bifunctional inhibitor/lipid-transfer protein/seed storage 2S albumin superfamily protein
Gh_A08G0720	0.81073	0.046398	AT1G55260	Bifunctional inhibitor/lipid-transfer protein/seed storage 2S albumin superfamily protein
Gh_A08G1543	1.9495	0.022371	AT2G45180	Bifunctional inhibitor/lipid-transfer protein/seed storage 2S albumin superfamily protein
Gh_D08G1844	1.2797	0.011976	AT2G45180	Bifunctional inhibitor/lipid-transfer protein/seed storage 2S albumin superfamily protein
Gh_D09G2276	1.4114	3.2657e-05	AT5G49360	beta-xylosidase 1
Gh_Sca007938G01	1.9844	0.0066504	AT1G67730	beta-ketoacyl reductase 1
Gh_A12G2302	0.92218	0.019449	AT4G25700	beta-hydroxylase 1
Gh_D09G1728	1.0795	0.0018667	AT4G25700	beta-hydroxylase 1
Gh_A03G1438	0.89257	0.04585	AT2G32290	beta-amylase 6
Gh_Sca005596G01	1.1097	0.0051025	AT3G23920	beta-amylase 1
Gh_D06G2277	-2.4743	0.041623	AT3G57240	beta-1,3-glucanase 3
Gh_D02G1653	1.0145	0.0027926	AT1G70410	beta carbonic anhydrase 4
Gh_A03G0263	1.0581	0.0047984	AT2G27990	BEL1-like homeodomain 8
Gh_D06G0030	1.0677	0.028001	AT2G16400	BEL1-like homeodomain 7
Gh_D11G1889	0.9151	0.043406	AT4G36870	BEL1-like homeodomain 2
Gh_A11G0021	-1.281	0.019052	AT1G48440	B-cell receptor-associated 31-like
Gh_A08G0848	1.0536	0.0030996	AT1G68520	B-box type zinc finger protein with CCT domain
Gh_A09G0466	0.97104	0.0065773	AT1G25440	B-box type zinc finger protein with CCT domain
Gh_D08G1030	0.8056	0.043496	AT1G25440	B-box type zinc finger protein with CCT domain
Gh_D09G0473	0.92916	0.011016	AT1G25440	B-box type zinc finger protein with CCT domain
Gh_A03G1439	0.92092	0.021982	AT3G21890	B-box type zinc finger family protein
Gh_A06G1148	0.91126	0.039713	AT4G27310	B-box type zinc finger family protein
Gh_D13G0320	1.792	0.023591	AT1G75390	basic leucine-zipper 44
Gh_A11G0202	-2.3796	6.5239e-09	AT5G41315	basic helix-loop-helix (bHLH) DNA-binding superfamily protein
Gh_A11G0466	-2.3955	2.2945e-06	AT4G38070	basic helix-loop-helix (bHLH) DNA-binding superfamily protein
Gh_A11G0710	0.99085	0.018061	AT4G00050	basic helix-loop-helix (bHLH) DNA-binding superfamily protein
Gh_A11G1867	-2.658	0.0024953	AT4G38070	basic helix-loop-helix (bHLH) DNA-binding superfamily protein
Gh_D07G0698	1.9345	0.0050328	AT4G00050	basic helix-loop-helix (bHLH) DNA-binding superfamily protein
Gh_D11G0213	-2.4335	2.0285e-10	AT5G41315	basic helix-loop-helix (bHLH) DNA-binding superfamily protein
Gh_D11G0826	0.92229	0.029741	AT4G00050	basic helix-loop-helix (bHLH) DNA-binding superfamily protein
Gh_D11G1063	-0.92615	0.011956	AT3G61950	basic helix-loop-helix (bHLH) DNA-binding superfamily protein
Gh_D11G2110	-2.1469	0.033836	AT4G38070	basic helix-loop-helix (bHLH) DNA-binding superfamily protein
Gh_A03G0010	1.1102	0.0022564	AT4G17880	Basic helix-loop-helix (bHLH) DNA-binding family protein
Gh_A08G1412	0.89682	0.047941	AT4G17880	Basic helix-loop-helix (bHLH) DNA-binding family protein
Gh_D03G1849	0.87468	0.033462	AT4G17880	Basic helix-loop-helix (bHLH) DNA-binding family protein
Gh_A01G1443	-1.4194	0.012316	AT3G12500	basic chitinase
Gh_A11G1569	-2.1846	0.049841	AT3G12500	basic chitinase
Gh_D01G1682	-1.5038	8.4732e-05	AT3G12500	basic chitinase
Gh_D01G1683	-2.3235	7.1714e-06	AT3G12500	basic chitinase
Gh_D13G0668	1.1879	0.033258	AT4G03400	Auxin-responsive GH3 family protein
Gh_A11G0358	1.0008	0.005891	AT5G62000	auxin response factor 2
Gh_A03G0274	0.91858	0.043871	AT2G28350	auxin response factor 10
Gh_A13G0827	1.1257	0.0022698	AT1G08570	atypical CYS HIS rich thioredoxin 4
Gh_D05G1810	1.0681	0.045894	AT1G75460	ATP-dependent protease La (LON) domain protein
Gh_D08G1646	1.3301	0.037906	AT1G31770	ATP-binding cassette 14
Gh_A12G1027	1.149	0.0077135	AT4G09650	ATP synthase delta-subunit gene
Gh_D12G1145	0.82738	0.037125	AT4G09650	ATP synthase delta-subunit gene
Gh_D13G0677	-1.7623	0.028001	AT2G20635	ATP binding;protein kinases;protein serine/threonine kinases
Gh_A03G0657	-1.798	0.0020538	AT1G18550	ATP binding microtubule motor family protein
Gh_A04G0682	-2.2531	0.005306	AT2G37420	ATP binding microtubule motor family protein
Gh_A04G0704	-2.7202	2.0897e-05	AT5G02370	ATP binding microtubule motor family protein
Gh_A07G0601	-1.6643	0.020958	AT1G18370	ATP binding microtubule motor family protein
Gh_A12G2315	-1.6226	0.002242	AT5G23910	ATP binding microtubule motor family protein
Gh_A12G2426	-2.5511	6.956e-08	AT1G18370	ATP binding microtubule motor family protein
Gh_A13G1672	-1.8255	0.022864	AT3G43210	ATP binding microtubule motor family protein
Gh_D03G0955	-2.2221	7.2312e-05	AT1G18550	ATP binding microtubule motor family protein
Gh_D04G1147	-2.0609	1.6597e-06	AT2G37420	ATP binding microtubule motor family protein
Gh_D04G1172	-2.1049	0.0020043	AT5G02370	ATP binding microtubule motor family protein
Gh_D12G2449	-1.7321	0.0085558	AT5G23910	ATP binding microtubule motor family protein
Gh_D12G2534	-2.4366	1.231e-06	AT1G18370	ATP binding microtubule motor family protein
Gh_D13G2036	-1.9376	0.027961	AT3G43210	ATP binding microtubule motor family protein
Gh_D08G1426	-2.46	0.03629	AT2G45490	ataurora3
Gh_A07G2293	-2.0844	1.4375e-05	AT4G32830	ataurora1
Gh_D05G0466	-1.8503	0.02763	AT4G32830	ataurora1
Gh_D07G0202	-1.8995	2.4102e-05	AT4G32830	ataurora1
Gh_D08G0077	0.87062	0.037869	AT1G08250	arogenate dehydratase 6
Gh_A09G1013	-0.92717	0.041146	AT2G26780	ARM repeat superfamily protein
Gh_A09G2100	-2.3406	0.0010384	AT4G15830	ARM repeat superfamily protein
Gh_A10G1719	-1.4511	2.9071e-06	AT5G06120	ARM repeat superfamily protein
Gh_A11G2348	-1.6913	0.025074	AT1G54385	ARM repeat superfamily protein
Gh_A12G0450	-1.2226	0.047546	AT4G20060	ARM repeat superfamily protein
Gh_D02G0536	-1.8023	0.0045587	AT4G15830	ARM repeat superfamily protein
Gh_D09G2307	-2.1483	0.024377	AT4G15830	ARM repeat superfamily protein
Gh_D11G2662	-1.5011	0.017292	AT1G54385	ARM repeat superfamily protein
Gh_A12G0026	-2.7753	0.045398	AT5G19330	ARM repeat protein interacting with ABF2
Gh_D04G1632	-2.8862	0.0019719	AT2G16500	arginine decarboxylase 1
Gh_D10G1264	-1.2812	0.002329	AT3G07490	ARF-GAP domain 11
Gh_A03G0412	-2.516	0.046905	AT5G24330	ARABIDOPSIS TRITHORAX-RELATED PROTEIN 6
Gh_A12G2081	-1.4957	0.039812	AT5G23850	Arabidopsis thaliana protein of unknown function (DUF821)
Gh_A02G1684	1.8826	0.017428	AT2G17680	Arabidopsis protein of unknown function (DUF241)
Gh_D03G0035	1.7719	0.020006	AT2G17680	Arabidopsis protein of unknown function (DUF241)
Gh_A01G0064	-3.0209	0.00013368	AT3G19184	AP2/B3-like transcriptional factor family protein
Gh_D01G1022	-1.9627	0.00095857	AT5G42700	AP2/B3-like transcriptional factor family protein
Gh_D13G0385	-1.674	0.011186	AT3G19184	AP2/B3-like transcriptional factor family protein
Gh_A08G2515	-1.5527	0.00099448	AT4G26370	antitermination NusB domain-containing protein
Gh_D08G0175	-1.3462	0.023093	AT4G26370	antitermination NusB domain-containing protein
Gh_A11G2084	1.0614	0.027224	AT3G03790	ankyrin repeat family protein / regulator of chromosome condensation (RCC1) family protein
Gh_D04G1830	-1.4017	0.012795	AT5G60070	ankyrin repeat family protein
Gh_D04G1835	-2.4435	0.027961	AT2G31820	Ankyrin repeat family protein
Gh_D04G1841	-3.0047	0.00010197	AT2G31820	Ankyrin repeat family protein
Gh_D12G0977	-1.5899	0.0017495	AT5G51160	Ankyrin repeat family protein
Gh_Sca005280G01	-2.0531	0.016546	AT2G31820	Ankyrin repeat family protein
Gh_A11G2209	1.2901	0.015918	AT1G64780	ammonium transporter 1;2
Gh_D05G2065	1.0369	0.013787	AT5G49630	amino acid permease 6
Gh_A05G2016	1.1934	0.0030996	AT1G77380	amino acid permease 3
Gh_D05G2259	1.4416	8.5468e-05	AT1G77380	amino acid permease 3
Gh_D11G2289	-1.8186	0.0016914	AT3G18680	Amino acid kinase family protein
Gh_D08G1251	1.1138	0.0038514	AT3G18440	aluminum-activated malate transporter 9
Gh_A02G0283	0.97119	0.005891	AT5G19140	Aluminium induced protein with YGL and LRDR motifs
Gh_D02G0348	1.1675	0.00041775	AT5G19140	Aluminium induced protein with YGL and LRDR motifs
Gh_D13G0680	-2.0224	0.0021834	AT1G68560	alpha-xylosidase 1
Gh_D13G2355	-1.0866	0.013211	AT3G46970	alpha-glucan phosphorylase 2
Gh_D05G2423	1.3492	0.027136	AT1G76130	alpha-amylase-like 2
Gh_D01G1030	-1.8048	0.00023633	AT4G25000	alpha-amylase-like
Gh_A05G0361	0.86349	0.032937	AT5G11650	alpha/beta-Hydrolases superfamily protein
Gh_D06G0576	0.91874	0.012208	AT3G24420	alpha/beta-Hydrolases superfamily protein
Gh_D11G0556	1.4892	0.02049	AT4G39955	alpha/beta-Hydrolases superfamily protein
Gh_D04G0951	1.3077	0.00094711	AT3G52720	alpha carbonic anhydrase 1
Gh_A04G0116	-1.7322	0.00047444	AT3G20440	Alpha amylase family protein
Gh_D05G3605	-1.8137	0.031966	AT3G20440	Alpha amylase family protein
Gh_A04G0509	-1.4334	0.02553	AT2G36230	Aldolase-type TIM barrel family protein
Gh_D04G1266	1.0367	0.040795	AT5G01410	Aldolase-type TIM barrel family protein
Gh_A13G1096	2.1178	1.133e-09	AT4G26530	Aldolase superfamily protein
Gh_D09G1857	-1.2985	0.0094101	AT1G12230	Aldolase superfamily protein
Gh_D13G1361	2.5592	3.9943e-10	AT4G26530	Aldolase superfamily protein
Gh_A01G1605	-4.468	7.1532e-08	AT1G77120	alcohol dehydrogenase 1
Gh_D02G0732	1.4568	0.00023218	AT1G77120	alcohol dehydrogenase 1
Gh_D13G0613	-4.2277	0.0029029	AT1G17290	alanine aminotransferas
Gh_A08G0682	0.85571	0.029017	AT2G47710	Adenine nucleotide alpha hydrolases-like superfamily protein
Gh_D10G2577	1.2429	0.034842	AT5G65110	acyl-CoA oxidase 2
Gh_A03G0228	1.244	0.0031346	AT2G30090	Acyl-CoA N-acyltransferases (NAT) superfamily protein
Gh_D03G1342	1.1055	0.0059587	AT2G30090	Acyl-CoA N-acyltransferases (NAT) superfamily protein
Gh_A09G0629	1.2898	0.0054052	AT3G16910	acyl-activating enzyme 7
Gh_A10G1517	0.96223	0.039325	AT3G16910	acyl-activating enzyme 7
Gh_D09G0627	1.1554	0.045498	AT3G16910	acyl-activating enzyme 7
Gh_D03G1211	-1.8119	0.038722	AT3G12110	actin-11
Gh_D04G0598	0.99413	0.025488	AT3G12110	actin-11
Gh_A07G1383	1.3314	0.037482	AT2G31200	actin depolymerizing factor 6
Gh_D11G1470	-1.7213	0.031477	AT5G48460	Actin binding Calponin homology (CH) domain-containing protein
Gh_D04G0257	1.1754	0.037775	AT5G09810	actin 7
Gh_A13G0187	1.533	0.0023458	AT2G37620	actin 1
Gh_D13G2381	-1.6693	0.019869	AT2G37620	actin 1
Gh_D03G0277	2.2568	0.043803	AT5G65890	ACT domain repeat 1
Gh_A12G2096	-2.8523	0.013701	AT1G63680	acid-amino acid ligases;ligases;ATP binding;ATP binding;ligases
Gh_Sca004961G01	1.4484	0.039432	AT3G29575	ABI five binding protein 3
Gh_D01G1198	0.92199	0.013211	AT5G06530	ABC-2 type transporter family protein
Gh_A04G0524	1.4316	0.0010807	AT2G36320	A20/AN1-like zinc finger family protein
Gh_D08G1608	0.94977	0.011434	AT3G12630	A20/AN1-like zinc finger family protein
Gh_A01G1776	-1.1585	0.010179	AT2G27710	60S acidic ribosomal protein family
Gh_A09G0501	-1.8573	0.0069118	AT1G18090	5\'-3\' exonuclease family protein
Gh_A05G3069	-3.1503	0.0017513	AT5G04530	3-ketoacyl-CoA synthase 19
Gh_A10G1904	1.5473	0.0019284	AT5G04530	3-ketoacyl-CoA synthase 19
Gh_D04G0574	-2.2651	0.0048843	AT5G04530	3-ketoacyl-CoA synthase 19
Gh_D13G2029	0.79539	0.045104	AT2G26250	3-ketoacyl-CoA synthase 10
Gh_A07G0485	-1.2756	0.019131	AT4G24770	31-kDa RNA binding protein
Gh_D08G1128	-0.84986	0.037339	AT5G24490	30S ribosomal protein, putative
Gh_A08G0954	-1.738	0.0068137	AT4G10490	2-oxoglutarate (2OG) and Fe(II)-dependent oxygenase superfamily protein
Gh_A09G1975	2.6184	0.00051075	AT1G06650	2-oxoglutarate (2OG) and Fe(II)-dependent oxygenase superfamily protein
Gh_A13G1738	0.99697	0.010625	AT1G35190	2-oxoglutarate (2OG) and Fe(II)-dependent oxygenase superfamily protein
Gh_A13G2342	-3.0047	0.033075	AT4G03070	2-oxoglutarate (2OG) and Fe(II)-dependent oxygenase superfamily protein
Gh_D13G2086	1.1532	0.0079773	AT1G35190	2-oxoglutarate (2OG) and Fe(II)-dependent oxygenase superfamily protein
Gh_D13G2160	-2.474	9.2429e-05	AT4G03070	2-oxoglutarate (2OG) and Fe(II)-dependent oxygenase superfamily protein
Gh_A03G1705	0.79069	0.044241	AT1G60950	2Fe-2S ferredoxin-like superfamily protein
Gh_A03G1706	0.83842	0.026572	AT1G60950	2Fe-2S ferredoxin-like superfamily protein
Gh_A13G2336	0.78338	0.047687	AT4G32590	2Fe-2S ferredoxin-like superfamily protein
Gh_D11G0074	0.93701	0.0081474	AT5G51720	2 iron, 2 sulfur cluster binding
Gh_D05G0407	1.4204	0.0010169	AT5G12020	17.6 kDa class II heat shock protein
Gh_A01G0431	-3.0714	2.0226e-09	AT3G15110
Gh_A01G0766	-1.8384	0.0077696	AT3G12870
Gh_A01G0897	-1.5569	0.018061	AT4G24175
Gh_A01G1243	-1.3096	0.042894	AT1G70780
Gh_A01G1556	1.3508	0.0031514	AT1G68500
Gh_A01G1622	-2.1209	0.0011097	AT2G42110
Gh_A02G0382	-2.0185	1.7285e-08
Gh_A02G0400	-2.2354	1.6953e-06
Gh_A02G0971	1.0542	0.0024828	AT1G64680
Gh_A02G1198	-1.5394	8.3095e-05	AT3G15550
Gh_A02G1280	1.2526	0.019464
Gh_A03G0894	-1.8951	0.043496
Gh_A03G1405	-2.1619	0.0004184	AT4G28230
Gh_A03G1582	-2.2257	4.0849e-07	AT2G16270
Gh_A03G1885	-2.2731	3.6222e-06	AT4G17000
Gh_A04G0014	-2.469	1.1469e-05	AT5G56120
Gh_A04G0053	-2.1665	0.02763
Gh_A04G0057	2.1969	4.4682e-06	AT3G13130
Gh_A04G0058	0.86778	0.017911	AT5G55620
Gh_A04G0242	1.6826	0.0011246
Gh_A04G0378	3.102	2.6871e-15
Gh_A04G1294	0.90017	0.015571	AT5G54585
Gh_A04G1485	0.87742	0.047144	AT1G27300
Gh_A05G0062	-1.2485	0.0044579
Gh_A05G0527	1.3919	0.013487	AT4G31570
Gh_A05G0588	-1.2565	0.0084542
Gh_A05G0658	-2.0915	6.4828e-06	AT5G22340
Gh_A05G1543	1.078	0.039812	AT1G76250
Gh_A05G1554	1.218	0.011703
Gh_A05G1979	#NAME?	0.040075
Gh_A05G2340	0.83537	0.037448	AT1G22630
Gh_A05G2432	1.115	0.0016278	AT3G12320
Gh_A05G2869	-1.404	0.030781	AT4G27010
Gh_A05G3146	0.94183	0.011703	AT5G14970
Gh_A05G3496	0.82166	0.030875	AT3G56290
Gh_A05G3771	1.5902	0.045894
Gh_A06G0042	1.4812	0.012616	AT5G42146
Gh_A06G0110	-1.8133	0.028001	AT1G48460
Gh_A06G0210	1.05	0.018178	AT4G10810
Gh_A06G0297	0.81194	0.049755	AT1G35780
Gh_A06G0423	-2.8667	5.1614e-10
Gh_A06G1218	0.90901	0.028663	AT1G30260
Gh_A06G1369	-1.647	0.017334	AT4G17240
Gh_A06G1529	0.91527	0.017911
Gh_A06G1545	-2.3714	0.025111
Gh_A06G2006	-0.91063	0.016122
Gh_A07G0052	1.1028	0.0068594	AT5G19540
Gh_A07G0105	-1.5978	0.025111
Gh_A07G0759	-1.9887	0.021702	AT2G32590
Gh_A07G0973	0.84036	0.040759	AT2G27830
Gh_A07G1640	-2.1411	0.030738	AT1G06660
Gh_A07G1713	1.5098	0.00021357	AT5G35732
Gh_A07G1761	-2.4468	0.024501
Gh_A07G1765	-2.379	1.933e-05	AT5G48310
Gh_A07G1886	0.894	0.016682	AT5G39570
Gh_A07G1899	1.1778	0.0010332	AT1G03055
Gh_A07G1957	-1.9628	0.028063	AT4G28590	EARLY CHLOROPLAST BIOGENESIS 1
Gh_A08G0616	-2.3353	3.289e-05	AT4G02800
Gh_A08G0658	-1.6066	0.023834
Gh_A08G1310	-1.4197	0.011033	AT3G52110
Gh_A08G1410	0.99434	0.012712	AT1G32690
Gh_A08G1498	-4.3387	0.0050996	AT4G16807
Gh_A08G1805	0.95033	0.04475	AT2G40435
Gh_A08G1966	-1.5105	0.0023362	AT5G17160
Gh_A08G2418	0.97865	0.0084397
Gh_A08G2499	0.82184	0.039807	AT5G57345
Gh_A09G0041	0.84667	0.042894
Gh_A09G0299	0.95812	0.049089	AT5G14410
Gh_A09G0438	-2.1985	0.0079773
Gh_A09G0588	0.87183	0.024349	AT4G02040
Gh_A09G0623	-1.739	0.040759	AT3G58650
Gh_A09G1245	1.0284	0.017387	AT3G11690
Gh_A09G1398	1.4308	0.00023218
Gh_A09G1710	0.90992	0.020113	AT1G64140
Gh_A09G1791	0.81749	0.031477	AT4G13540
Gh_A09G1855	-2.0342	0.0090675	AT3G23740
Gh_A09G2325	-1.8741	0.00039682	AT5G16250
Gh_A10G0343	1.206	0.0058052	AT1G29195
Gh_A10G0405	1.4458	0.00060627	AT1G30260
Gh_A10G0442	-1.7425	0.0043676	AT1G31335
Gh_A10G0572	-2.0448	1.4375e-05	AT1G16630
Gh_A10G0796	-2.5124	1.5186e-12	AT4G37920
Gh_A10G0973	-1.8135	0.0002952	AT2G33400
Gh_A10G1264	-1.5405	0.028001
Gh_A10G1289	-1.8636	1.4675e-05	AT5G16250
Gh_A10G1466	-4.84	0.00014411	AT5G49100
Gh_A10G1513	-2.9012	0.0063865
Gh_A10G1877	1.0219	0.0064629	AT3G12345
Gh_A11G0219	1.4818	0.0018476
Gh_A11G0655	-2.575	0.010555	AT5G39200
Gh_A11G1353	0.8585	0.049991	AT2G04039
Gh_A11G1438	-2.9839	7.4182e-08	AT4G15140
Gh_A11G1516	-1.8679	0.0027203	AT1G67035
Gh_A11G2046	1.1535	0.0010225
Gh_A11G2260	-1.4037	0.023392
Gh_A11G2525	-2.4941	0.040444	AT1G50660
Gh_A11G2587	-2.8771	5.5867e-05	AT3G15110
Gh_A11G2727	-1.6111	0.00035878	AT5G16250
Gh_A11G2928	1.1145	0.011888	AT3G54000
Gh_A12G0388	-1.5045	0.0056362	AT4G34630
Gh_A12G0511	1.321	0.00022765
Gh_A12G0900	-2.1001	6.2459e-06	AT2G44640
Gh_A12G1574	1.2009	0.0010142
Gh_A12G2487	1.0399	0.0027378
Gh_A13G0012	-1.36	0.0034969
Gh_A13G0064	-1.7019	0.00094993	AT5G05180
Gh_A13G0845	-1.2408	0.0015945	AT3G04550
Gh_A13G1197	-2.2358	0.00023341	AT1G51100
Gh_A13G1504	1.3054	0.0034764
Gh_A13G1708	1.1443	0.00049451
Gh_A13G1930	-0.86483	0.04689	AT2G43630
Gh_A13G2293	-2.1847	0.049495
Gh_D01G0302	1.7501	0.0025293	AT5G64770
Gh_D01G0438	-2.0544	0.035315	AT3G15110
Gh_D01G0664	1.3621	0.0082748
Gh_D01G0782	-1.7112	0.049513	AT3G12870
Gh_D01G0802	-2.7041	0.02338
Gh_D01G0936	-1.0134	0.043691	AT4G24175
Gh_D01G0995	-2.2106	0.0077858	AT1G75150
Gh_D01G1839	-1.7738	0.042203	AT2G42110
Gh_D01G2293	-1.8843	0.0049155
Gh_D02G0086	-1.8859	6.4828e-06	AT5G16250
Gh_D02G0221	-2.2763	0.010008	AT3G23740
Gh_D02G0433	-1.53	1.4675e-05
Gh_D02G0434	-1.669	0.042428
Gh_D02G0548	-1.6421	0.0017431	AT5G49170
Gh_D02G0993	-2.1528	0.0031158	AT5G42330
Gh_D02G1084	-1.6293	0.020761
Gh_D02G1309	1.1989	0.017339	AT1G69160
Gh_D02G1738	1.0516	0.026489	AT1G68440
Gh_D02G1867	-1.4783	0.020367	AT4G28230
Gh_D02G2102	0.86465	0.031477
Gh_D02G2325	-2.3809	0.00017527	AT4G17000
Gh_D02G2415	1.4427	0.03832
Gh_D03G0780	1.4417	5.882e-05	AT1G64680
Gh_D03G1039	1.4192	6.4816e-06
Gh_D03G1071	0.86569	0.0355
Gh_D03G1123	1.0971	0.0022152	AT3G47070
Gh_D03G1704	-2.2482	3.0289e-07	AT3G15550
Gh_D03G1743	-3.2741	0.0061205
Gh_D04G0114	0.90459	0.012045	AT3G56290
Gh_D04G1392	-2.1007	0.0087262	AT4G28310
Gh_D04G1828	0.87447	0.031677	AT1G27300
Gh_D05G0803	-1.7583	1.1099e-05	AT5G22340
Gh_D05G1122	0.95829	0.049014
Gh_D05G1201	1.1425	0.00081554	AT1G80180
Gh_D05G1657	1.2482	0.0030996	AT4G22190
Gh_D05G1729	1.1595	0.00045895
Gh_D05G1766	0.9861	0.041498
Gh_D05G2696	0.92156	0.014371	AT3G12320
Gh_D05G2704	3.5386	0.0077537
Gh_D05G2708	2.053	2.2355e-06
Gh_D05G3260	2.1596	1.4002e-13
Gh_D05G3672	0.92376	0.0093802	AT5G55620
Gh_D05G3675	3.0061	4.8583e-06	AT3G13130
Gh_D05G3676	2.5364	3.6241e-07	AT3G13130
Gh_D05G3681	-2.0194	3.4062e-05
Gh_D05G3716	-3.9384	2.1451e-08	AT5G56120
Gh_D05G3811	-1.5144	0.048497	AT1G36320
Gh_D06G0086	-2.053	0.0034187	AT1G48460
Gh_D06G0461	-1.8945	5.6978e-05
Gh_D06G1516	0.97877	0.015593	AT1G30260
Gh_D06G1711	-2.4491	0.0021249	AT4G17240
Gh_D06G2116	-1.3108	6.0388e-05
Gh_D06G2272	1.1294	0.026738	AT5G42146
Gh_D07G0161	1.1154	0.020684	AT5G21940
Gh_D07G0683	-1.0624	0.0032935
Gh_D07G0797	-3.4484	4.8583e-06
Gh_D07G1104	-1.4031	0.042129	AT1G31660
Gh_D07G1306	1.0969	0.0055466	AT2G46940
Gh_D07G1908	-0.8729	0.017614
Gh_D07G1918	1.699	3.0789e-05	AT5G35732
Gh_D07G2101	0.88164	0.019595	AT5G39570
Gh_D07G2115	1.2864	0.00015715	AT1G03055
Gh_D07G2174	-1.3753	0.049727	AT4G28590
Gh_D07G2300	-1.3376	0.040813	AT3G14900
Gh_D08G0394	0.89724	0.02954	AT3G61920
Gh_D08G0710	-2.5435	5.1193e-06	AT4G02800
Gh_D08G0760	-1.9684	0.032117
Gh_D08G0947	1.9509	0.0022564
Gh_D08G1230	1.1245	0.0057563
Gh_D08G1602	-1.8226	0.0017746	AT3G52110
Gh_D08G2362	-1.4545	0.0023362	AT3G03130
Gh_D09G0586	0.85082	0.032108
Gh_D09G0621	-1.9014	0.041843	AT3G05750
Gh_D09G1402	1.2933	0.0016296
Gh_D09G1681	1.0364	0.0031543	AT1G68490
Gh_D09G1974	-2.0141	0.0074361	AT3G23740
Gh_D09G2035	-1.612	9.2429e-05	AT5G16250
Gh_D10G0005	1.2559	0.040002	AT2G24100
Gh_D10G0257	-1.1907	0.03499	AT2G33850
Gh_D10G0349	1.1887	0.0038664	AT1G29195
Gh_D10G0405	1.3346	0.0032729	AT2G34610
Gh_D10G0458	-2.0757	0.00068769	AT1G31335
Gh_D10G0614	-2.083	2.6693e-05	AT2G16270
Gh_D10G1142	0.84786	0.021376
Gh_D10G1193	-1.9542	8.6275e-07	AT5G16250
Gh_D10G1589	-2.3302	3.9681e-06	AT2G33400
Gh_D10G1624	0.89283	0.021382	AT4G15545
Gh_D10G1708	-2.3462	1.1293e-05	AT3G06868
Gh_D10G1782	-1.2112	0.0030585
Gh_D10G2146	1.0983	0.0045065	AT3G12345
Gh_D11G0020	-2.3799	0.00363
Gh_D11G0113	-0.98079	0.029944
Gh_D11G0233	1.5306	6.0979e-07
Gh_D11G0575	-3.2041	0.0010244	AT5G10010
Gh_D11G1109	1.1712	0.01976	AT2G46940
Gh_D11G1501	0.81584	0.039854	AT2G04039
Gh_D11G1519	-1.2242	0.034068	AT5G48240
Gh_D11G1591	-1.7753	0.015571	AT4G15140
Gh_D11G1677	-2.0906	2.6482e-05	AT1G67035
Gh_D11G2350	0.97543	0.010557
Gh_D11G2445	-3.0239	0.0069194
Gh_D11G2953	-3.6302	6.5701e-05	AT3G15110
Gh_D11G3135	-1.8271	3.1957e-05
Gh_D11G3314	1.2934	0.034972	AT3G54000
Gh_D12G0178	-2.3253	0.016833	AT1G49870
Gh_D12G0523	1.5826	0.0023625
Gh_D12G0790	-2.2198	0.0028593	AT4G39900
Gh_D12G0989	-1.9257	0.00041801	AT2G44640
Gh_D12G1704	1.3092	0.00041868
Gh_D12G1737	-1.2793	0.020006	AT5G62550
Gh_D12G2010	-1.2999	0.014594	AT4G20325
Gh_D12G2015	0.94705	0.015341	AT5G45410
Gh_D12G2496	0.92306	0.015079	AT5G62140
Gh_D12G2615	0.95292	0.0083077
Gh_D12G2618	-1.0214	0.043871	AT5G66540
Gh_D13G0007	-0.97282	0.013925
Gh_D13G0456	-2.0407	0.031724	AT2G16270
Gh_D13G1092	-1.1683	0.00058494	AT5G28500
Gh_D13G1392	-1.6693	3.7549e-06	AT5G55710
Gh_D13G1493	-2.1553	3.1714e-07	AT1G51100
Gh_D13G1833	1.5038	1.1697e-06
Gh_D13G2057	1.0363	0.0021834
Gh_D13G2539	1.6724	0.036134	AT3G19615
Gh_Sca004820G02	1.2348	0.040226
Gh_Sca004932G05	-1.2241	0.0041764
Gh_Sca189399G01	-1.1522	0.026323
